# Supplementary material for: Reprogramming the Circadian Dynamics of Epileptic Genes in Mouse Temporal Lobe Epilepsy
Source: Int J Mol Sci. 2023 Mar 29;24(7):6400. doi: 10.3390/ijms24076400 (PMC10094901; doi:10.3390/ijms24076400)
Supplement: Supplementary file 1 [file ijms-24-06400-s001.zip]

Archive with 2 entries (2 files):
- Supplementary FIgure&Tables.pdf
- Supplementary Tables S3-S13.xlsx
