# Supplementary material for: Reprogramming the Circadian Dynamics of Epileptic Genes in Mouse Temporal Lobe Epilepsy
Source: Int J Mol Sci. 2023 Mar 29;24(7):6400. doi: 10.3390/ijms24076400 (PMC10094901; doi:10.3390/ijms24076400)
Supplement: Supplementary file 1 [file ijms-24-06400-s001.zip › Supplementary Tables S3-S13.xlsx]

## Sheet: Supplementary Table S3
Supplementary Table S3. Rhythmicity analysis of the ventral hippocampal transcriptome of TLE and CTL mice
CycID	ARS_pvalue	ARS_BH.Q	ARS_period	ARS_adjphase	ARS_amplitude	JTK_pvalue	JTK_BH.Q	JTK_period	JTK_adjphase	JTK_amplitude	LS_pvalue	LS_BH.Q	LS_period	LS_adjphase	LS_amplitude	meta2d_pvalue	meta2d_BH.Q	meta2d_period	meta2d_phase	meta2d_Base	meta2d_AMP	meta2d_rAMP
Abcb1a	0.814047	0.927049	24	3.75623	0.042263	1	1	20	7	0.0910181	0.549264	0.61611	20	10.9046	6.98256	0.951868	0.999166	21.3333	7.47421	6.86074	0.0764338	0.0111407
Scn1a	0.68006	0.926724	20.0603	15.1945	0.0206948	0.611111	1	24	17	0.023864	0.212358	0.415447	28	15.6111	8.07047	0.562532	0.999166	24.0201	16.2582	8.00699	0.0293445	0.00366486
Cyp2c65	0.30138	0.864708	20.264	11.0235	0.127862	0.611111	1	20	13	0.0866212	0.253829	0.430528	20	10.8756	3.75356	0.409235	0.989254	20.088	11.624	3.51683	0.128804	0.036625
Scn2a1	0.517874	0.925466	20.7917	18.1109	0.0267039	1	1	20	1	0.0223722	0.213813	0.415447	20	18.9502	10.0461	0.622532	0.999166	20.2639	19.3661	9.97767	0.0324719	0.00325445
Il1b	0.288828	0.861188	24.0482	1.70912	0.036407	1	1	24	21	0.0475754	0.177167	0.407314	28	11.276	3.6555	0.42936	0.999166	25.3494	1.45797	3.66289	0.0402258	0.010982
Kcnq2	0.00629052	0.553154	20.5773	3.4977	0.0543184	0.0305556	0.62537	20	5	0.0435556	0.10512	0.407314	23.8519	3.29862	8.97764	0.00141906	0.176902	21.4764	3.98939	8.94497	0.0588097	0.00657462
H2-K1	0.392193	0.925466	24.1939	0.461569	0.0758315	1	1	20	1	0.0784946	0.281029	0.44244	26.1789	11.1682	6.78042	0.621293	0.999166	23.4576	2.5936	6.7719	0.0710069	0.0104855
H2-Bl	0.317111	0.879036	24	12.4914	0.0524442	0.183333	0.827696	24	9	0.0757812	0.138844	0.407314	28	7.12613	4.30856	0.140714	0.683146	25.3333	9.68129	4.18995	0.0698897	0.0166803
H2-Q4	0.417981	0.925466	24	15.4093	0.0589074	0.183333	0.827696	24	17	0.0887522	0.109639	0.407314	23.5036	15.6683	4.5985	0.14451	0.683146	23.8345	16.0239	4.45513	0.0890911	0.0199974
H2-Q6	0.729318	0.927049	24	6.21331	0.0285792	1	1	20	9	0.0690123	0.568206	0.627479	20	8.94722	5.15886	0.940249	0.999166	21.3333	8.30272	5.10852	0.0649204	0.0127083
H2-Q7	0.420228	0.925466	24	14.0713	0.0471888	1	1	24	15	0.0518192	0.293116	0.445478	25.76	18.581	4.47124	0.651212	0.999166	24.5867	15.8243	4.38724	0.0629005	0.0143372
H2-Q10	0.0972737	0.689299	20.6839	11.4729	0.0625161	0.0305556	0.62537	20	13	0.059063	0.173095	0.407314	20	11.0732	4.49524	0.0191606	0.346018	20.228	11.8469	4.40398	0.0639008	0.0145098
H2-Q10	0.0283502	0.625419	20.264	14.3233	0.131493	0.0305556	0.62537	20	15	0.0561721	0.170715	0.407314	26.6116	14.3083	4.64186	0.00720295	0.187819	22.2918	14.8965	4.52627	0.148336	0.0327722
H2-Q1	0.789958	0.927049	24	12.4271	0.0394219	1	1	20	13	0.0959214	0.506591	0.58554	20	13.0779	4.20963	0.934512	0.999166	21.3333	12.9809	4.11166	0.0439662	0.010693
H2-Q2	0.517953	0.925466	21.4624	16.6658	0.0197998	1	1	24	15	0.0250378	0.364354	0.492372	20	11.4397	4.72358	0.765777	0.999166	21.8208	14.3004	4.70519	0.0149633	0.00318016
Bdnf	0.857597	0.940294	24	22.0522	0.00834447	1	1	20	5	0.028524	0.419735	0.521695	28	14.9138	5.54205	0.915654	0.999166	24	7.26806	5.51891	0.0195942	0.00355038
Slc6a4	0.0238672	0.625419	21.9341	13.8876	0.0856259	0.0305556	0.62537	20	15	0.0528615	0.120596	0.407314	24.5802	13.674	3.70683	0.00474434	0.187819	22.1714	14.3135	3.63495	0.0912472	0.0251027
Ephx1	0.738216	0.927049	24	22.5525	0.0231181	1	1	24	1	0.0605713	0.18064	0.407314	26.6116	11.1228	6.81665	0.67268	0.999166	24.8705	1.41144	6.82791	0.0158128	0.00231591
Chrna4	0.966792	0.983199	24	21.0048	0.00618641	1	1	24	21	0.0930424	0.14889	0.407314	28	15.2581	8.04057	0.693366	0.999166	25.3333	20.0585	7.97675	0.019362	0.0024273
Cdkl5	0.35782	0.907507	24	23.9285	0.0167202	0.611111	1	24	23	0.0305263	0.121163	0.407314	28	21.5834	9.87298	0.297328	0.869329	25.3333	23.1386	9.82718	0.0211104	0.00214816
Pcdh19	0.0604559	0.639998	20.4718	5.10416	0.0890675	0.183333	0.827696	20	7	0.106453	0.0852964	0.407314	20.7742	5.8846	8.45191	0.0304528	0.453108	20.4153	6.00236	8.34253	0.112437	0.0134776
Abcg2	0.519111	0.925466	24	23.0422	0.0567916	0.611111	1	24	1	0.0791551	0.1793	0.407314	22.5175	19.6631	5.57186	0.453683	0.999166	23.5058	22.5284	5.40856	0.0718594	0.0132862
Efhc1	0.288933	0.861188	24	12.0556	0.0661398	1	1	24	13	0.0838046	0.144959	0.407314	24.9612	11.539	4.61248	0.385595	0.978329	24.3204	12.211	4.50485	0.0681625	0.0151309
Cacna1h	0.915295	0.964726	24	7.3302	0.00818522	1	1	20	13	0.0250359	0.365723	0.492372	28	11.2239	8.11895	0.901544	0.999166	24	10.5128	8.08354	0.00735815	0.000910263
Kcnj10	0.102894	0.689299	20.264	3.13029	0.0632131	1	1	24	3	0.0524795	0.177749	0.407314	24.9612	22.9999	9.72641	0.237893	0.768769	23.0751	1.67837	9.63024	0.0636755	0.00661204
Idh1	0.621366	0.925466	24	2.17672	0.0295673	1	1	20	7	0.0653943	0.300453	0.450312	25.76	10.7447	8.71317	0.76294	0.999166	23.2533	7.00018	8.66662	0.0309606	0.0035724
Chrna2	0.329154	0.879036	20.3673	12.0954	0.0532994	1	1	20	15	0.0756171	0.343315	0.474765	24.9612	11.2088	4.92675	0.627991	0.999166	21.7762	12.9985	4.81949	0.0505463	0.0104879
Cyp3a11	0.449516	0.925466	24	11.7722	0.0572664	1	1	20	9	0.0651085	0.33857	0.472459	26.1789	7.49069	3.85517	0.708413	0.999166	23.393	9.63656	3.75658	0.0796304	0.0211976
Cyp3a44	0.669292	0.926724	24	3.17342	0.0458435	1	1	24	1	0.0549668	0.498916	0.58371	28	10.9778	3.49982	0.901049	0.999166	25.3333	4.36752	3.43815	0.0869723	0.0252962
Tnf	0.646259	0.925466	24	11.8243	0.0404774	1	1	20	13	0.0789792	0.429977	0.529441	20	14.2774	4.38534	0.861561	0.999166	21.3333	13.2621	4.29881	0.0399473	0.00929265
Polg	0.727002	0.927049	24	11.4382	0.0063401	1	1	20	9	0.0122565	0.335061	0.471345	26.1789	9.95207	6.68061	0.830525	0.999166	23.393	10.1947	6.66397	0.00851763	0.00127816
Nrxn1	0.609612	0.925466	24	1.85646	0.0615549	1	1	20	3	0.0853642	0.29079	0.445478	28	21.0958	5.58767	0.749261	0.999166	24	0.698905	5.409	0.0590008	0.0109079
Scn3a	0.856201	0.940294	24	14.9015	0.0127803	1	1	20	13	0.0291208	0.629727	0.672536	20	11.3908	7.61889	0.975098	0.999166	21.3333	13.0893	7.57518	0.0128129	0.00169143
Vdr	0.514049	0.925466	24	16.0617	0.064293	1	1	20	17	0.110776	0.15368	0.407314	20	16.4128	4.92961	0.534022	0.999166	21.3333	16.6879	4.80013	0.115842	0.0241332
Abcc1	0.780567	0.927049	21.4624	10.1564	0.0280975	1	1	20	11	0.0494413	0.504039	0.58554	23.5036	14.9956	6.95653	0.931629	0.999166	21.6553	11.9876	6.92209	0.0243027	0.0035109
Il1a	0.699988	0.926724	24	18.49	0.0117472	0.611111	1	20	19	0.0242132	0.15383	0.407314	20	15.423	3.76882	0.488476	0.999166	21.3333	17.6509	3.73553	0.0289071	0.00773843
Cntnap2	0.636084	0.925466	24	2.31423	0.0159617	1	1	24	1	0.0334537	0.26031	0.431008	28	10.7341	8.77114	0.731074	0.999166	25.3333	3.87714	8.76858	0.024106	0.00274913
Clcn2	0.695064	0.926724	24	18.267	0.0296104	0.183333	0.827696	24	21	0.074702	0.109983	0.407314	24.9612	19.126	8.84328	0.201451	0.754212	24.3204	19.4584	8.70224	0.0907524	0.0104286
Hcn2	0.664144	0.926724	21.4624	10.6653	0.0540767	1	1	20	11	0.115102	0.507341	0.58554	20	14.8048	8.75845	0.902855	0.999166	20.4875	12.1002	8.65129	0.0501171	0.00579302
Cacna1g	0.846586	0.940294	24	7.67591	0.0185652	1	1	20	7	0.0368227	0.38861	0.500378	20	11.0203	7.86845	0.898044	0.999166	21.3333	8.56299	7.80578	0.0452766	0.0058004
Epm2a	0.428594	0.925466	24	16.2181	0.0501001	0.183333	0.827696	20	17	0.0621416	0.105965	0.407314	20	18.1193	7.0517	0.143648	0.683146	21.3333	17.3751	6.96852	0.100942	0.0144854
Ugt1a1	0.149772	0.724579	20.6839	13.4482	0.0939713	0.611111	1	24	15	0.0916837	0.17535	0.407314	24.2105	14.7756	4.54161	0.21938	0.766116	22.9648	14.433	4.37153	0.0972098	0.022237
Scn9a	0.081056	0.689299	20.9005	0.399744	0.0390192	0.183333	0.827696	24	21	0.0986011	0.0866163	0.407314	28	21.5181	5.96759	0.0383595	0.506258	24.3002	21.5303	5.86196	0.0580866	0.00990907
Scn9a	0.0572187	0.639998	20.5773	4.9342	0.0478936	0.611111	1	20	5	0.0246478	0.247907	0.430046	20	6.83369	5.5502	0.147539	0.683146	20.1924	5.58751	5.52452	0.0572933	0.0103707
Slc6a11	0.227666	0.76806	20.4718	11.2201	0.0280998	1	1	20	15	0.0358639	0.307106	0.455467	28	11.0563	9.97664	0.503365	0.999166	22.8239	12.7693	9.93098	0.0255254	0.00257028
Slc2a1	0.651142	0.925466	24	19.4269	0.0792311	0.0305556	0.62537	24	21	0.160544	0.104514	0.407314	23.1655	19.0366	10.0423	0.0545742	0.506258	23.7218	19.8152	9.72679	0.219889	0.0226065
Slc2a1	0.103808	0.689299	20.0603	1.11035	0.0856994	0.183333	0.827696	24	23	0.112185	0.0920238	0.407314	24.9612	22.9999	4.8551	0.048148	0.506258	23.0072	22.4956	4.72289	0.0983488	0.0208238
Vamp2	0.0210296	0.625419	27.3425	26.9734	0.036003	0.0305556	0.62537	20	5	0.0151681	0.114852	0.407314	25.3543	3.00007	9.20687	0.00411612	0.187819	24.2323	2.86626	9.18712	0.0359388	0.00391187
Stx1a	0.611832	0.925466	24	18.0678	0.0482576	0.611111	1	20	19	0.115415	0.108845	0.407314	20	16.5553	8.42634	0.37957	0.978329	21.3333	17.9716	8.31514	0.120299	0.0144674
Tap1	0.448318	0.925466	24	11.8955	0.0575428	1	1	24	9	0.0305587	0.230601	0.423919	20	11.038	6.79317	0.604191	0.999166	22.6667	10.775	6.65189	0.0694937	0.0104472
Chd2	0.0533268	0.639998	24	1.5365	0.0851434	0.183333	0.827696	24	3	0.0780864	0.101525	0.407314	24.9612	3.00007	7.27681	0.0315887	0.453108	24.3204	2.50908	7.16399	0.0937071	0.0130803
Cyp1a2	0.824379	0.927049	24	7.30124	0.04019	1	1	20	7	0.0886109	0.330753	0.470219	20	10.9677	4.44871	0.857226	0.999166	21.3333	8.43008	4.32448	0.0988812	0.0228654
Cyp2c39	0.438933	0.925466	24	21.5156	0.0921253	0.611111	1	20	1	0.15808	0.202994	0.407314	20	18.6474	5.36257	0.443546	0.999166	21.3333	20.4485	5.24537	0.155192	0.0295864
Arx	0.92814	0.965895	24	14.5907	0.0241487	1	1	20	15	0.0551829	0.728685	0.75322	20	11.5275	6.25868	0.992543	0.999166	21.3333	13.7146	6.14848	0.0299083	0.00486434
Grik2	0.769307	0.927049	20.6839	7.03501	0.0151945	1	1	20	5	0.0114507	0.384694	0.500372	21.9048	15.1672	9.00568	0.875654	0.999166	20.8629	7.78992	9.01044	0.0233561	0.00259211
Htr1a	0.0907967	0.689299	25.9221	25.5878	0.0939983	0.611111	1	24	1	0.101491	0.126705	0.407314	25.76	22.9999	7.34386	0.128278	0.678986	25.2274	24.5811	7.23602	0.0952965	0.0131697
Gstm2	0.979114	0.983199	24	22.4611	0.0102747	1	1	20	1	0.057379	0.854096	0.854096	28	11	3.33667	0.999166	0.999166	24	1.75937	3.24455	0.00685996	0.0021143
Gpx1	0.624148	0.925466	24	20.7126	0.0198719	0.611111	1	20	1	0.0289814	0.202933	0.407314	20	18.5603	7.52028	0.528841	0.999166	21.3333	20.1777	7.47624	0.037682	0.00504023
Ankk1	0.1682	0.727286	25.2658	0.3269	0.0557124	0.611111	1	24	1	0.0614716	0.174685	0.407314	26.1789	15.0462	4.18833	0.235209	0.768769	25.1482	24.7291	4.20688	0.056131	0.0133427
Mef2c	0.68084	0.926724	24	17.1773	0.0558252	1	1	20	17	0.121648	0.189139	0.407314	20	15.9833	8.9386	0.663226	0.999166	21.3333	16.8241	8.79421	0.111598	0.01269
Mef2c	0.61188	0.925466	24	20.6025	0.0452438	0.611111	1	24	21	0.281272	0.0890605	0.407314	28	20.2876	6.77901	0.339328	0.930807	25.3333	20.7932	6.4914	0.120638	0.0185842
Maoa	0.139529	0.724579	24	13.5247	0.0387794	0.611111	1	24	13	0.0322641	0.188528	0.407314	27.0588	11.0636	6.98554	0.219603	0.766116	25.0196	12.664	6.92846	0.0391729	0.00565392
Il1rn	0.398133	0.925466	20.5773	16.2939	0.0668284	1	1	20	17	0.0727416	0.328796	0.470219	20	17.0249	4.7965	0.667667	0.999166	20.1924	16.7825	4.70097	0.0907076	0.0192955
Kcna2	0.125856	0.715514	24	0.74045	0.0518641	0.183333	0.827696	24	1	0.0601326	0.139317	0.407314	25.76	16.1374	8.76513	0.0746234	0.52481	24.5867	23.7758	8.76173	0.0555855	0.00634412
Kcnq3	0.276407	0.853244	24	13.1668	0.029647	1	1	20	13	0.0729101	0.148203	0.407314	28	13.4053	9.2809	0.380937	0.978329	24	13.406	9.23503	0.029819	0.0032289
Kcnj11	0.166355	0.727286	27.531	27.0865	0.110392	0.611111	1	24	3	0.0948406	0.146768	0.407314	25.3543	10.2823	7.12149	0.209576	0.75694	25.6285	3.78424	7.10638	0.133726	0.0188177
Il6ra	0.940026	0.971677	24	15.1611	0.00442326	1	1	20	17	0.0978752	0.115679	0.407314	28	22.6826	6.61287	0.617682	0.999166	24	18.43	6.49072	0.0088027	0.0013562
Kcnj3	0.224962	0.76806	20.3673	9.44686	0.0861763	0.611111	1	20	9	0.0767085	0.242552	0.430046	20	7.65659	5.7618	0.339578	0.930807	20.1224	8.70103	5.65347	0.118448	0.0209513
Ache	0.26952	0.853018	24	14.3778	0.0362011	0.183333	0.827696	20	15	0.0260588	0.154627	0.407314	20	14.9053	7.24273	0.135646	0.682677	21.3333	14.9297	7.17765	0.0430703	0.00600061
Myh6	0.857284	0.940294	24	1.6351	0.0185938	1	1	24	1	0.0501556	0.349192	0.480558	28	12.0907	4.59894	0.878157	0.999166	25.3333	3.40826	4.57713	0.0258271	0.00564264
Aldh7a1	0.19991	0.760261	20.264	3.17599	0.0620508	1	1	24	1	0.0779418	0.202774	0.407314	26.6116	10.4116	6.55071	0.378747	0.978329	23.6252	4.37479	6.56931	0.0705619	0.0107411
Gria2	0.969976	0.983199	20.264	14.1396	0.00204906	1	1	20	15	0.0117863	0.763935	0.77902	28	11.0926	11.2124	0.996409	0.999166	22.7547	14.549	11.1957	0.0019348	0.000172817
H2-Ab1	0.35559	0.907507	20.1616	16.5115	0.0965861	0.611111	1	20	17	0.0662163	0.259528	0.431008	20	18.6549	5.58671	0.45169	0.999166	20.0539	17.3839	5.42044	0.129379	0.0238688
Htr1b	0.793242	0.927049	24	20.1701	0.0206502	0.611111	1	24	21	0.0451485	0.163232	0.407314	24.5802	19.3089	6.27602	0.534437	0.999166	24.1934	20.1712	6.16152	0.0562697	0.00913245
Htr1b	0.434593	0.925466	24	0.0862506	0.0843228	1	1	20	19	0.0861227	0.230104	0.423919	25.3543	15.4111	7.09218	0.595358	0.999166	23.1181	20.682	7.01386	0.113164	0.0161343
Idh2	0.058319	0.639998	21.1217	0.673653	0.11649	0.183333	0.827696	24	23	0.140696	0.0870969	0.407314	22.5175	20.9796	7.8607	0.0301086	0.453108	22.5464	21.9538	7.71755	0.139065	0.0180194
Grin2a	0.596899	0.925466	24	4.15176	0.0193603	1	1	24	21	0.0476643	0.268475	0.431528	28	10.8302	9.77456	0.722305	0.999166	25.3333	4.46649	9.76902	0.0398185	0.004076
Grm4	0.214617	0.76806	21.9341	16.0416	0.0891416	0.0305556	0.62537	20	17	0.0910913	0.0945952	0.407314	20	17.0168	6.09964	0.0221187	0.377247	20.6447	16.7551	5.9871	0.136176	0.022745
Dbh	0.545071	0.925466	24	5.61436	0.033625	0.611111	1	20	9	0.0462541	0.287205	0.445312	20	8.71949	4.41528	0.583648	0.999166	21.3333	8.07345	4.38071	0.0752693	0.017182
Lgi4	0.539311	0.925466	24	12.1185	0.0535227	1	1	20	11	0.0977384	0.389571	0.500378	24.5802	14.9361	6.33191	0.793598	0.999166	22.8601	12.6672	6.24285	0.0513612	0.0082272
Drd2	0.00794561	0.553154	21.234	3.13282	0.0610597	0.0305556	0.62537	20	5	0.0499438	0.0879457	0.407314	23.5036	3.00007	6.12703	0.00148571	0.176902	21.5792	3.76316	6.07071	0.065474	0.0107852
Foxg1	0.816335	0.927049	20.0603	6.83863	0.0339965	1	1	24	3	0.0340849	0.61134	0.663185	21.6107	14.4706	6.7558	0.96646	0.999166	21.8903	7.00757	6.71269	0.0563758	0.0083984
Gabrb1	0.424876	0.925466	24	2.49379	0.0546881	1	1	24	1	0.068147	0.325971	0.470219	28	10.471	10.0642	0.682927	0.999166	25.3333	3.95233	10.0563	0.0865561	0.00860716
Gabrd	0.809751	0.927049	21.234	6.73864	0.0204438	1	1	24	21	0.0424211	0.630914	0.672536	28	16.2708	6.40841	0.96922	0.999166	24.4113	13.9793	6.39306	0.00683381	0.00106894
Iqsec2	0.552079	0.925466	24	13.0681	0.0117503	0.611111	1	24	19	0.0260878	0.172749	0.407314	28	16.9136	8.12036	0.459394	0.999166	25.3333	16.2583	8.09336	0.0141667	0.00175041
Cstb	0.595766	0.925466	24	2.86485	0.0315867	1	1	20	9	0.0165667	0.386281	0.500372	20	10.417	7.80616	0.816563	0.999166	21.3333	8.56972	7.76965	0.0201548	0.00259405
Chrna7	0.787739	0.927049	24	11.7162	0.0290121	1	1	20	15	0.0547816	0.536414	0.607672	28	10.4027	8.51544	0.943342	0.999166	24	12.4579	8.46156	0.0288631	0.00341108
Cyp2b10	0.111429	0.689299	20.264	11.8973	0.0422249	1	1	24	13	0.0525138	0.132513	0.407314	25.3543	11.2907	4.28138	0.208204	0.75694	23.2061	12.1898	4.21796	0.0409871	0.00971728
Slco2b1	0.567359	0.925466	24	3.28519	0.0811918	1	1	20	3	0.103404	0.372427	0.494958	20	7.13673	3.95023	0.795053	0.999166	21.3333	4.45992	3.81953	0.108476	0.0284004
Abcc4	0.096681	0.689299	24	0.4515	0.0776973	0.183333	0.827696	24	23	0.0930355	0.110595	0.407314	26.1789	22.9999	6.17093	0.0522812	0.506258	24.7263	23.5425	6.04417	0.0878749	0.0145388
Slc9a6	0.586126	0.925466	24	5.81805	0.0374466	0.611111	1	20	9	0.0343122	0.197722	0.407314	20	7.23068	9.18878	0.506549	0.999166	21.3333	7.51202	9.10692	0.0912386	0.0100186
Ralbp1	0.266294	0.851587	20.7917	20.1291	0.0259651	0.611111	1	20	1	0.0327279	0.265698	0.431528	20	19.0859	6.87825	0.392348	0.981109	20.2639	20.0709	6.85761	0.0324333	0.00472954
Tgfb1	0.681493	0.926724	24	6.03193	0.0376978	1	1	20	7	0.128976	0.11458	0.407314	23.5036	10.2509	6.03018	0.531065	0.999166	22.5012	7.78721	5.9237	0.0976937	0.016492
Vrk2	0.624477	0.925466	24	16.5525	0.041541	1	1	24	15	0.0526403	0.557521	0.618505	20	13.5943	5.29153	0.90929	0.999166	22.6667	15.0711	5.23869	0.0496589	0.00947927
Kcnab1	0.875608	0.94652	24	6.50145	0.00636033	1	1	24	21	0.0152062	0.724631	0.751559	28	22.3602	8.20201	0.9888	0.999166	25.3333	22.7038	8.1858	0.00564282	0.000689343
Slc16a1	0.701814	0.926724	24	6.58379	0.0917153	1	1	20	7	0.204779	0.142605	0.407314	21.3245	10.4717	8.70706	0.595571	0.999166	21.7748	8.05461	8.51047	0.231024	0.0271459
Pparg	0.861863	0.941608	20.7917	1.4385	0.0314146	1	1	24	3	0.0871787	0.646478	0.686743	28	15.0951	6.09383	0.978352	0.999166	24.2639	3.63624	6.0157	0.0293956	0.00488647
Piga	0.954251	0.977634	24	23.5385	0.0098377	1	1	24	1	0.0277471	0.431128	0.529441	28	10.503	5.12262	0.939075	0.999166	25.3333	2.39498	5.11651	0.00676747	0.00132267
Zdhhc9	0.43718	0.925466	24	1.62603	0.0319085	1	1	24	1	0.0364873	0.218175	0.417577	28	11.3362	8.25467	0.58286	0.999166	25.3333	3.49154	8.25257	0.0427232	0.00517695
Tbc1d24	0.907858	0.962556	22.1778	12.7882	0.00968933	1	1	20	17	0.0492108	0.173194	0.407314	28	11.3162	8.54735	0.717195	0.999166	23.3926	13.7854	8.5104	0.00971314	0.00114133
Rorb	0.74596	0.927049	24	11.4514	0.0225229	1	1	20	13	0.0581119	0.577574	0.635539	20	13.4674	7.55527	0.94635	0.999166	21.3333	12.8746	7.50558	0.0233825	0.00311535
Scn2b	0.666283	0.926724	24	10.2106	0.0194143	1	1	24	9	0.0790778	0.121104	0.407314	28	10.3565	8.97048	0.539422	0.999166	25.3333	9.88085	8.89576	0.030062	0.00337936
Ptger3	0.588853	0.925466	21.4624	18.5188	0.0682119	1	1	20	1	0.094082	0.582625	0.638807	20	11.0422	6.04588	0.906424	0.999166	20.4875	17.6614	6.0442	0.109339	0.0180898
Kcnt1	0.401362	0.925466	20.3673	16.8847	0.0992221	1	1	20	17	0.0805515	0.447487	0.545721	20	18.3227	8.42804	0.752729	0.999166	20.1224	17.4031	8.27662	0.13854	0.0167387
Scn3b	0.516932	0.925466	24	4.65766	0.0310276	1	1	20	9	0.0271751	0.620628	0.67089	20	7.23743	9.89079	0.892882	0.999166	21.3333	7.22566	9.85295	0.0671998	0.00682027
Cacna1i	0.10092	0.689299	26.6133	26.2733	0.10452	0.183333	0.827696	24	3	0.0806014	0.144385	0.407314	27.5214	10.5106	7.69927	0.0653932	0.52481	26.0449	3.86474	7.72645	0.116232	0.0150433
Nipa2	0.475547	0.925466	20.1616	16.7781	0.020652	1	1	20	1	0.0190461	0.701531	0.732551	28	11.1869	5.81359	0.900863	0.999166	22.7205	0.167589	5.79124	0.00243136	0.000419833
Cat	0.505311	0.925466	24	2.00421	0.0313799	1	1	24	1	0.0366977	0.377534	0.497438	28	11.0345	9.10691	0.768614	0.999166	25.3333	3.71663	9.08911	0.0457834	0.00503717
Slc16a7	0.193312	0.760261	20.0603	4.54768	0.0262997	0.611111	1	24	5	0.0478821	0.107149	0.407314	27.0588	4.51929	8.24935	0.188802	0.733448	23.7064	4.75854	8.18995	0.037644	0.00459637
Cd36	0.321388	0.879036	20.5773	4.35746	0.0491316	1	1	20	7	0.0527337	0.202119	0.407314	22.8369	10.2235	4.22415	0.485332	0.999166	21.1381	7.14274	4.18833	0.0510507	0.0121888
Slc25a27	0.0676284	0.689299	20.7917	0.920183	0.0379651	1	1	20	3	0.0421968	0.267831	0.431528	28	19.1476	7.82435	0.236477	0.768769	22.9306	0.533534	7.80939	0.0371984	0.00476329
Cd40	0.0424999	0.639998	21.0105	13.2925	0.0604027	1	1	20	13	0.0642806	0.128076	0.407314	20	13.449	5.3339	0.107792	0.636389	20.3368	13.2535	5.26347	0.0609836	0.0115862
Keap1	0.726598	0.927049	24	19.878	0.0341861	1	1	20	19	0.0858894	0.474935	0.565135	20	15.108	5.57411	0.907566	0.999166	21.3333	17.9933	5.50213	0.0830997	0.0151032
Keap1	0.680474	0.926724	24	1.35804	0.0306269	1	1	20	7	0.063338	0.354274	0.482535	28	10.967	7.12613	0.827998	0.999166	24	6.89725	7.08468	0.0117087	0.00165268
Zeb2	0.636327	0.925466	24	1.79336	0.0586496	1	1	24	21	0.0721229	0.392391	0.500378	28	14.8818	5.29131	0.836501	0.999166	25.3333	22.7917	5.24965	0.0567381	0.010808
Zeb2	0.35917	0.907507	20.3673	4.99974	0.0632348	0.611111	1	20	5	0.0486573	0.260617	0.431008	20.7742	10.6483	8.22218	0.455008	0.999166	20.3805	6.61001	8.17321	0.0793377	0.00970705
Gab2	0.74282	0.927049	24	8.64852	0.0126655	1	1	20	15	0.0291893	0.465078	0.55676	28	11.1577	7.53977	0.907782	0.999166	24	11.0546	7.50701	0.0122282	0.00162891
Mvp	0.226376	0.76806	24	1.12523	0.0485689	0.611111	1	20	5	0.0499084	0.206271	0.408549	24.2105	15.3288	5.29735	0.310505	0.89089	22.7368	3.93881	5.29762	0.049858	0.00941139
Slc7a3	0.455172	0.925466	20.4718	20.0768	0.0522869	1	1	20	1	0.0924233	0.417457	0.521695	20	11.0591	5.8267	0.767572	0.999166	20.1573	19.715	5.82112	0.0672163	0.011547
Irs2	0.844788	0.940294	24	0.783323	0.0264503	1	1	24	21	0.0857262	0.275318	0.437941	28	12.9958	4.8742	0.81919	0.999166	25.3333	23.8214	4.84956	0.031555	0.00650678
Tnfsf10	0.920717	0.964726	24	22.4786	0.0259793	1	1	24	9	0.050837	0.76887	0.77902	28	11.3979	4.72063	0.994686	0.999166	25.3333	8.82769	4.64678	0.0554551	0.0119341
Cbs	0.0414422	0.639998	20.1616	4.40866	0.0856611	0.183333	0.827696	20	5	0.0698863	0.135518	0.407314	20	5.60073	7.34901	0.0324703	0.453108	20.0539	5.00485	7.27978	0.0940855	0.0129242
Kat2b	0.188049	0.759618	25.2658	24.6664	0.0832862	0.611111	1	20	3	0.0445372	0.169674	0.407314	24.2105	22.9999	6.20885	0.247419	0.781207	23.1588	0.509223	6.13552	0.0815291	0.0132881
Smc1a	0.32889	0.879036	20.3673	0.619324	0.0415819	1	1	20	5	0.0777288	0.26585	0.431528	28	14.9484	7.41101	0.560111	0.999166	22.7891	5.6811	7.40374	0.000657009	8.87e-05
Sh3bgrl2	0.152928	0.724579	20.0603	0.129095	0.064501	0.183333	0.827696	24	21	0.063575	0.0992064	0.407314	22.5175	20.2186	6.95406	0.0673111	0.52481	22.1926	20.5422	6.86052	0.0888382	0.0129492
Gpr98	0.804344	0.927049	24	7.11461	0.0184853	1	1	20	9	0.0476289	0.343037	0.474765	20	7.38926	4.13665	0.859949	0.999166	21.3333	7.93312	4.07364	0.0465539	0.0114281
Casp8	0.615636	0.925466	24	3.29898	0.028628	1	1	20	3	0.0458437	0.224118	0.419539	20	6.88962	5.40668	0.681906	0.999166	21.3333	4.39777	5.33944	0.038112	0.00713783
Cul4b	0.203066	0.760261	20.9005	0.701285	0.0531158	1	1	20	7	0.0158781	0.243749	0.430046	28	10.7809	8.2375	0.421883	0.997786	22.9668	6.51393	8.26182	0.0240686	0.00291324
Efhc2	0.517492	0.925466	24	15.1866	0.0700604	1	1	20	19	0.0553103	0.286342	0.445312	20	14.936	4.96314	0.701201	0.999166	21.3333	16.4271	4.8012	0.114592	0.0238673
Per3	0.703344	0.926724	24	19.7004	0.0456763	0.611111	1	24	21	0.10495	0.115484	0.407314	24.5802	22.9999	7.4901	0.422515	0.997786	24.1934	21.2209	7.37881	0.0837427	0.0113491
Per2	0.643588	0.925466	24	18.3772	0.0621879	0.611111	1	24	21	0.218576	0.0925538	0.407314	26.1789	19.114	7.31427	0.356795	0.952487	24.7263	19.5192	7.03849	0.199823	0.02839
Ap1s2	0.217522	0.76806	24	1.03351	0.0248251	0.611111	1	24	23	0.0356318	0.135644	0.407314	28	22.9999	7.07571	0.235819	0.768769	25.3333	23.8775	6.98995	0.0268165	0.00383643
Rora	0.112264	0.689299	20.264	0.0367935	0.0351964	0.183333	0.827696	20	1	0.0446008	0.109141	0.407314	20	19.8201	7.29205	0.0577167	0.506258	20.088	0.285358	7.26336	0.0407036	0.00560396
Allc	0.129513	0.717066	20.4718	14.0885	0.1112	0.183333	0.827696	20	17	0.0687033	0.147492	0.407314	20	13.1363	4.26667	0.0792886	0.52481	20.1573	14.6914	4.13309	0.119911	0.0290124
Rest	0.242795	0.792959	27.1565	26.5893	0.0584065	1	1	24	1	0.0480128	0.222186	0.419539	25.76	10.7973	4.86014	0.441401	0.999166	25.6388	2.1047	4.85427	0.0581091	0.0119707
Ptgs2	0.276333	0.853244	20.4718	10.0027	0.117511	0.611111	1	20	13	0.0268486	0.247568	0.430046	20	7.76717	7.60535	0.385211	0.978329	20.1573	10.2044	7.44606	0.138607	0.0186148
Reln	0.782073	0.927049	24	17.7733	0.0184351	1	1	20	17	0.0773584	0.157798	0.407314	24.2105	16.2463	8.35599	0.651726	0.999166	22.7368	17.1233	8.28833	0.0398403	0.00480679
Bad	0.554233	0.925466	20.9005	5.18152	0.0337164	1	1	24	21	0.0329503	0.46354	0.55676	28	14.9441	5.65471	0.843309	0.999166	24.3002	10.9501	5.6388	0.0193676	0.00343471
Scn4b	0.79624	0.927049	24	19.1634	0.0211686	1	1	20	19	0.0526568	0.267801	0.431528	20	15.1992	4.99166	0.797375	0.999166	21.3333	17.7869	4.91943	0.0528675	0.0107467
Scn5a	0.0709132	0.689299	20.1616	14.0567	0.0608108	0.611111	1	20	15	0.0418035	0.172669	0.407314	23.1655	11.546	4.66997	0.133765	0.682677	21.109	13.8143	4.60103	0.0611884	0.0132988
Scn7a	0.698753	0.926724	20.0603	5.60535	0.0604611	1	1	20	7	0.127254	0.411677	0.51797	23.5036	10.7953	5.12137	0.869367	0.999166	21.188	7.67357	4.99949	0.0662339	0.0132481
Rplp2	0.977702	0.983199	24	13.2594	0.0165208	1	1	20	13	0.0979299	0.853628	0.854096	20	14.6909	3.95817	0.999139	0.999166	21.3333	13.7799	3.80959	0.0247163	0.00648791
Spg21	0.383605	0.925466	24	13.4986	0.0275896	1	1	24	13	0.0223977	0.252636	0.430528	28	16.956	7.13652	0.587057	0.999166	25.3333	14.436	7.11425	0.031244	0.00439176
Slc26a4	0.356206	0.907507	20.3673	5.5636	0.0525438	0.183333	0.827696	24	7	0.0875382	0.115504	0.407314	25.76	3.00007	6.47653	0.134484	0.682677	23.3758	5.36425	6.36401	0.0852406	0.0133942
Pcdh7	0.0245674	0.625419	24	1.11009	0.0670259	0.183333	0.827696	24	3	0.0636684	0.100925	0.407314	24.9612	15.6604	8.03883	0.0174153	0.334155	24.3204	1.07435	8.07883	0.0677902	0.0083911
Pmm2	0.819588	0.927049	24	16.409	0.0265055	1	1	20	15	0.0764536	0.300871	0.450312	23.5036	11.3779	7.11648	0.833491	0.999166	22.5012	14.5232	7.05884	0.027058	0.00383321
Atp7b	0.294892	0.862207	22.5537	13.614	0.0561584	1	1	20	15	0.098034	0.195314	0.407314	25.3543	11.2765	5.75864	0.456612	0.999166	22.636	13.5881	5.67573	0.0569902	0.010041
Nde1	0.353365	0.907507	21.4624	21.2308	0.0703556	0.611111	1	24	21	0.0549257	0.165822	0.407314	21.6107	11.2011	6.47667	0.353523	0.952031	22.3577	19.1685	6.51392	0.109495	0.0168093
Prkcd	0.758319	0.927049	24	8.99582	0.0233719	0.611111	1	24	9	0.0735234	0.172358	0.407314	23.1655	10.8161	6.16235	0.536828	0.999166	23.7218	9.61178	6.08006	0.0397884	0.00654408
Nadsyn1	0.167648	0.727286	20.6839	2.74146	0.0429941	1	1	24	1	0.0608775	0.183123	0.407314	27.5214	6.2282	5.07321	0.323912	0.912302	24.0684	3.21181	5.08664	0.0453332	0.00891221
Abcb4	0.955343	0.977634	24	19.4372	0.00973458	1	1	20	3	0.0262682	0.812614	0.817943	28	15.8311	5.31637	0.99776	0.999166	24	18.2819	5.28222	0.0274737	0.00520118
Atp6v0c	0.567466	0.925466	24	9.47414	0.0619767	1	1	20	13	0.10173	0.596538	0.651183	28	11.0725	6.21889	0.903779	0.999166	24	11.2765	6.09463	0.063481	0.0104159
Upf3b	0.925173	0.965895	21.4624	16.712	0.0162699	1	1	24	9	0.0799652	0.431141	0.529441	28	10.4011	5.95823	0.933962	0.999166	24.4875	10.8772	5.90122	0.00462186	0.000783203
Slc1a6	0.565479	0.925466	24	5.65774	0.0350219	1	1	20	9	0.0445526	0.542227	0.611999	20	10.2837	6.3755	0.883334	0.999166	21.3333	8.69873	6.34055	0.0658128	0.0103797
Ccl12	0.812988	0.927049	24	3.08946	0.0242405	1	1	20	3	0.0708089	0.38502	0.500372	22.2069	6.59604	3.50402	0.887727	0.999166	22.069	4.19138	3.39202	0.0333594	0.00983469
Tor3a	0.298728	0.864708	23.2093	21.8618	0.0717921	0.183333	0.827696	24	21	0.101453	0.0921912	0.407314	21.0458	20.1708	6.33461	0.102359	0.620091	22.7517	21.0524	6.24657	0.113393	0.0181528
Shmt1	0.5281	0.925466	24	14.2489	0.0619758	1	1	24	15	0.0826539	0.336236	0.471345	25.76	11.01	5.31147	0.749705	0.999166	24.5867	13.5665	5.27269	0.0635651	0.0120555
Slc22a4	0.183544	0.751372	25.4268	12.3238	0.0327201	0.183333	0.827696	24	9	0.0614118	0.105547	0.407314	28	8.98194	6.06314	0.0800788	0.52481	25.8089	10.1331	5.99684	0.0419704	0.00699876
Slc2a3	0.920732	0.964726	24	18.8656	0.014701	1	1	24	15	0.0348657	0.367274	0.492372	24.9612	11.312	8.53996	0.903571	0.999166	24.3204	15.1348	8.4938	0.00984432	0.001159
Slc6a1	0.53318	0.925466	24	11.5407	0.0158613	1	1	20	17	0.0203182	0.261132	0.431008	28	8.4409	10.1942	0.684356	0.999166	24	10.6851	10.1834	0.0198905	0.00195322
Slc6a3	0.764965	0.927049	24	10.2358	0.0565044	1	1	20	9	0.111488	0.680064	0.714999	20	7.52155	4.99901	0.971271	0.999166	21.3333	8.90889	4.85008	0.0994141	0.0204974
Sp1	0.869156	0.942865	21.0105	7.27807	0.0166674	1	1	20	5	0.0204611	0.526138	0.598238	22.8369	14.4917	5.24646	0.955071	0.999166	21.2825	8.21392	5.21443	0.026096	0.00500457
Fa2h	0.541952	0.925466	21.0105	9.61326	0.0970567	1	1	20	11	0.155771	0.326759	0.470219	20	14.6432	7.60545	0.748989	0.999166	20.3368	11.7014	7.50761	0.0790402	0.010528
Mboat7	0.451105	0.925466	24	23.8454	0.0194219	1	1	20	19	0.0232388	0.290607	0.445478	25.76	15.1055	7.92092	0.66806	0.999166	23.2533	20.7751	7.92341	0.0276304	0.00348719
Ppdpf	0.655616	0.926724	24	2.8811	0.0287153	1	1	24	21	0.0544869	0.271867	0.434703	28	14.9354	6.38875	0.750709	0.999166	25.3333	23.4513	6.37184	0.0206514	0.00324104
Cacnb4	0.609977	0.925466	24	17.466	0.0632069	0.183333	0.827696	20	17	0.0708009	0.14214	0.407314	20	15.8806	6.00418	0.218064	0.766116	21.3333	16.8679	5.90979	0.130976	0.0221626
Usf1	0.813234	0.927049	24	22.8529	0.0314087	1	1	20	1	0.0566486	0.675252	0.71238	24.2105	11.2756	6.82205	0.976943	0.999166	22.7368	0.866338	6.77451	0.0280896	0.00414637
Timp4	0.0600769	0.639998	20.7917	3.82872	0.0897993	1	1	24	1	0.0725702	0.21899	0.417577	26.6116	6.35799	8.15797	0.193516	0.733448	23.8011	3.73552	8.1491	0.109572	0.013446
Ube2a	0.563467	0.925466	24	3.04888	0.0427244	0.611111	1	20	7	0.0368545	0.310754	0.456466	20	6.94081	8.33492	0.613377	0.999166	21.3333	5.99441	8.25062	0.0705947	0.00855629
Tcn2	0.0793352	0.689299	24.795	0.531363	0.12145	0.611111	1	24	3	0.0819568	0.133308	0.407314	25.3543	10.5784	7.28238	0.121188	0.664371	24.7165	3.99478	7.31658	0.130513	0.0178379
Tert	0.0150604	0.625419	20.1616	3.4458	0.0514455	0.183333	0.827696	24	1	0.0441197	0.106971	0.407314	23.8519	3.00007	5.09809	0.0124504	0.27302	22.6712	2.56533	5.06427	0.0537304	0.0106097
Nr2f1	0.364276	0.90921	24	0.992335	0.0536536	1	1	20	5	0.0949631	0.177942	0.407314	28	14.5605	6.96233	0.484813	0.999166	24	6.0866	6.96804	0.0357287	0.00512751
C3	0.426243	0.925466	24	2.05727	0.032886	1	1	20	3	0.0452864	0.205093	0.408549	21.9048	5.95616	5.05313	0.560063	0.999166	21.9683	3.69116	4.99433	0.0377122	0.007551
Trpc4	0.77552	0.927049	24	9.00218	0.0176387	1	1	24	21	0.0280155	0.461182	0.55676	28	10.1176	8.7633	0.914442	0.999166	25.3333	9.15636	8.73464	0.0341666	0.00391162
Trpm2	0.580489	0.925466	20.3673	18.5051	0.0280997	0.611111	1	24	21	0.0145234	0.235457	0.430046	21.6107	11.5951	6.51976	0.548287	0.999166	21.9927	17.7886	6.50738	0.041799	0.00642331
Trim3	0.102086	0.689299	20.9005	13.9646	0.0514148	0.183333	0.827696	24	13	0.0308465	0.156199	0.407314	20	14.8041	9.28927	0.0697481	0.52481	21.6335	14.0899	9.20795	0.0531102	0.00576786
Cetn3	0.329281	0.879036	24	14.5615	0.0211185	1	1	24	9	0.069281	0.163834	0.407314	28	10.6862	7.07669	0.441409	0.999166	25.3333	11.3362	7.04207	0.0167593	0.00237988
Abcb6	0.111177	0.689299	20.5773	15.4743	0.0260264	0.0305556	0.62537	24	17	0.0343706	0.0949647	0.407314	21.6107	17.0291	6.98273	0.0133404	0.273034	22.0627	16.5354	6.94747	0.0364697	0.00524934
Chrm3	0.102722	0.689299	20.0603	0.422558	0.0722576	0.183333	0.827696	20	1	0.0598427	0.117833	0.407314	20	0.112641	8.56748	0.0572093	0.506258	20.0201	0.511533	8.51744	0.0815404	0.00957334
Chrna3	0.0285207	0.625419	26.4371	12.693	0.0845909	0.0305556	0.62537	20	13	0.03377	0.111256	0.407314	25.3543	11.2551	5.42941	0.00513301	0.187819	23.9305	12.4752	5.36364	0.0788117	0.0146937
Chrna5	0.695569	0.926724	24	0.0721096	0.0596985	1	1	20	19	0.0701242	0.557904	0.618505	28	14.7479	5.6044	0.929255	0.999166	24	22.3099	5.55089	0.0750244	0.0135158
Mbd6	0.1308	0.717066	21.234	13.475	0.0532113	1	1	24	13	0.0633426	0.173465	0.407314	25.76	14.7931	7.13726	0.271188	0.83933	23.6647	13.8054	7.05569	0.056519	0.00801042
Clcn1	0.424825	0.925466	24	11.2685	0.0619373	0.611111	1	20	11	0.0790873	0.179532	0.407314	20	11.1431	4.70329	0.408577	0.989254	21.3333	11.2181	4.58029	0.0752241	0.0164235
Clcn7	0.22725	0.76806	20.0603	0.713696	0.0214043	0.183333	0.827696	24	23	0.0275275	0.122311	0.407314	24.5802	16.5288	7.54067	0.103012	0.620091	22.8802	20.8456	7.5203	0.0295881	0.00393443
Tpp1	0.173977	0.732324	25.1069	0.0916433	0.0104745	0.611111	1	24	21	0.0383879	0.111847	0.407314	28	22.9999	9.35582	0.18138	0.723165	25.7023	23.095	9.2998	0.012634	0.00135852
Cyp2r1	0.120643	0.715514	20.4718	4.45708	0.120166	0.611111	1	20	7	0.0894464	0.134632	0.407314	20	2.99993	4.43952	0.161303	0.697465	20.1573	4.79099	4.32027	0.131324	0.0303971
Clcn5	0.357534	0.907507	21.1217	9.56273	0.0595236	1	1	20	11	0.0853739	0.447953	0.545721	20	14.4624	5.58695	0.722147	0.999166	20.3739	11.6457	5.5528	0.0488826	0.00880323
Col1a1	0.410296	0.925466	24.795	0.460888	0.078885	1	1	20	1	0.0793564	0.310304	0.456466	26.6116	11.0229	6.04844	0.66015	0.999166	23.8022	2.70037	6.02284	0.0765608	0.0127117
Glyctk	0.376874	0.925466	21.4624	16.1501	0.0557075	0.611111	1	24	19	0.0804424	0.130639	0.407314	22.5175	18.0743	5.05549	0.320176	0.910129	22.6599	17.7272	4.94062	0.0997422	0.0201882
Glyctk	0.608509	0.925466	24	18.262	0.0339657	0.183333	0.827696	20	19	0.0621204	0.106354	0.407314	20.2516	18.7237	5.64321	0.181119	0.723165	21.4172	18.8756	5.54075	0.0802545	0.0144844
Unc5d	0.0581751	0.639998	21.0105	3.53361	0.0576402	0.611111	1	24	1	0.0603124	0.178798	0.407314	26.1789	3.00005	7.9449	0.119829	0.664371	23.7298	2.57054	7.93917	0.063396	0.00798522
Mblac2	0.436527	0.925466	20.6839	15.1686	0.0296661	0.611111	1	24	21	0.0885294	0.105255	0.407314	28	19.4734	8.23193	0.3076	0.890881	24.228	18.5588	8.12106	0.0485973	0.00598411
Cyp1b1	0.0600565	0.639998	26.6133	26.1786	0.0685852	0.183333	0.827696	20	3	0.0546294	0.131931	0.407314	25.3543	10.0869	4.32059	0.0419565	0.506258	23.9892	3.93744	4.33789	0.0650525	0.0149963
Cyp27a1	0.144982	0.724579	27.3425	13.2263	0.138253	1	1	24	13	0.102537	0.169304	0.407314	24.9612	15.0638	5.27263	0.284215	0.847126	25.4346	13.8091	5.09734	0.132034	0.0259026
Cyp27b1	0.262547	0.848441	20.6839	16.3848	0.0474992	0.611111	1	20	17	0.0490328	0.152132	0.407314	20	18.519	4.4035	0.283272	0.847126	20.228	17.3121	4.32953	0.0666745	0.0153999
Akr1b3	0.614961	0.925466	24	11.2518	0.104018	1	1	20	9	0.0953017	0.407945	0.515388	20	10.903	5.72551	0.837635	0.999166	21.3333	10.4045	5.43915	0.139422	0.0256331
Flna	0.567011	0.925466	20.7917	18.9464	0.0404023	1	1	20	1	0.0467915	0.750325	0.767833	20	11.3	7.53574	0.944405	0.999166	20.2639	18.2942	7.51204	0.0603927	0.00803945
Ddhd2	0.806806	0.927049	24	14.3731	0.00727488	1	1	24	9	0.0588481	0.145614	0.407314	28	14.5003	7.99759	0.638447	0.999166	25.3333	12.6458	7.99349	0.00718036	0.000898275
Cln8	0.819778	0.927049	22.427	21.9496	0.0360179	1	1	20	1	0.0959778	0.742941	0.762819	28	10.9658	3.44267	0.985924	0.999166	23.4757	2.2593	3.37333	0.0256609	0.007607
Akt1	0.111034	0.689299	20.264	11.5246	0.0261755	0.611111	1	20	13	0.0252932	0.190016	0.407314	20	11.2017	9.04151	0.191039	0.733448	20.088	11.9048	9.00206	0.0265396	0.00294817
Gabra3	0.637359	0.925466	24	18.6811	0.0438002	0.183333	0.827696	24	21	0.120708	0.0934653	0.407314	24.9612	19.1783	9.64934	0.171671	0.713543	24.3204	19.6197	9.45698	0.133651	0.0141325
Mfsd8	0.327671	0.879036	20.264	1.17322	0.0313751	0.183333	0.827696	24	23	0.0183021	0.191788	0.407314	23.5036	16.2064	7.06536	0.177718	0.723165	22.5892	20.7987	7.0391	0.0410803	0.00583602
Sv2c	0.59078	0.925466	24	6.52896	0.0286992	0.0305556	0.62537	24	7	0.0756813	0.0877869	0.407314	23.5036	6.88712	6.97174	0.0447385	0.506258	23.8345	6.80669	6.87058	0.0891331	0.0129732
Emp1	0.497289	0.925466	21.6957	16.5392	0.0541809	0.611111	1	24	19	0.0534274	0.170604	0.407314	21.6107	11.7284	5.25717	0.432332	0.999166	22.4355	15.8456	5.21771	0.0669745	0.012836
F5	0.214315	0.76806	20.0603	0.836514	0.357115	1	1	20	1	0.100675	0.302164	0.450312	28	11.2733	4.78774	0.484582	0.999166	22.6868	2.90687	4.9502	0.258828	0.0522864
Aldh2	0.89572	0.954812	24	3.25126	0.0218033	1	1	20	13	0.0461133	0.558065	0.618505	28	11.5815	4.50291	0.966656	0.999166	24	9.97715	4.45498	0.00630673	0.00141566
Aldh2	0.00900902	0.553154	21.234	1.63955	0.0733378	0.0305556	0.62537	20	3	0.0618985	0.0930985	0.407314	23.5036	22.9999	8.28923	0.00172869	0.176902	21.5792	1.48988	8.22895	0.0747543	0.0090843
Hepacam	0.909255	0.962556	20.264	19.4622	0.00848748	0.611111	1	24	21	0.0745566	0.128492	0.407314	28	20.1218	8.67403	0.50856	0.999166	24.088	20.571	8.57279	0.0118522	0.00138253
Gsta2	0.0962485	0.689299	20.264	10.8065	0.0544198	0.183333	0.827696	24	13	0.0475316	0.108258	0.407314	20	10.7335	3.54143	0.0513051	0.506258	21.4213	11.5077	3.45949	0.0540762	0.0156313
Fdps	0.855341	0.940294	24	22.6828	0.022979	1	1	24	1	0.0431896	0.318145	0.462893	26.1789	10.5394	8.25407	0.856766	0.999166	24.7263	1.68042	8.26977	0.0152336	0.00184208
Fgfr1	0.744046	0.927049	24	9.67448	0.0258824	1	1	20	7	0.0235341	0.377371	0.497438	20	10.9939	8.58156	0.863924	0.999166	21.3333	9.21682	8.49737	0.0517853	0.00609428
Drd4	0.587623	0.925466	24	6.96865	0.0325835	1	1	24	21	0.0521082	0.480472	0.569516	28	8.38369	4.74147	0.865173	0.999166	25.3333	5.83504	4.71917	0.101981	0.0216099
Agtr1a	0.157017	0.727286	24	12.6507	0.0661145	0.611111	1	24	15	0.045679	0.172444	0.407314	25.76	14.9737	4.85731	0.223597	0.768769	24.5867	14.2075	4.78837	0.066584	0.0139054
Ager	0.0745316	0.689299	20.0603	12.9299	0.0803188	0.611111	1	24	13	0.0773208	0.139391	0.407314	23.5036	14.5393	5.49981	0.119731	0.664371	22.5213	13.5556	5.38674	0.0807116	0.0149834
Abat	0.512036	0.925466	20.9005	16.5847	0.0377822	0.611111	1	24	21	0.0692413	0.120087	0.407314	26.1789	19.0644	5.69272	0.363181	0.961178	23.6931	18.924	5.56562	0.0696431	0.0125131
Dcx	0.81787	0.927049	24	14.1289	0.0375071	1	1	24	13	0.0307338	0.698466	0.73184	27.5214	16.0331	6.89585	0.980659	0.999166	25.1738	14.3747	6.80659	0.0435081	0.00639205
Nags	0.608987	0.925466	24	8.27235	0.0215891	1	1	24	21	0.0657084	0.355221	0.482535	28	14.6572	4.8483	0.801033	0.999166	25.3333	12.7904	4.82928	0.00805637	0.00166823
Dhcr7	0.211475	0.76806	20.5773	5.5724	0.0328375	0.611111	1	20	7	0.0233989	0.188313	0.407314	20	6.61453	6.77746	0.282773	0.847126	20.1924	6.40735	6.73846	0.0431062	0.00639704
Gli3	0.151619	0.724579	20.0603	10.9768	0.0670686	0.183333	0.827696	20	11	0.0748135	0.140696	0.407314	20	13.2167	6.21822	0.0856951	0.536906	20.0201	11.7176	6.1543	0.0661027	0.0107409
Glul	0.0593225	0.639998	21.1217	0.922228	0.0932797	0.611111	1	20	1	0.104842	0.0984314	0.407314	20.7742	20.2782	10.7883	0.0803456	0.52481	20.632	0.483492	10.6653	0.107159	0.0100474
Gsr	0.633895	0.925466	22.6818	15.1279	0.0243513	1	1	20	15	0.0394796	0.371594	0.494958	21.3245	11.266	6.85123	0.822318	0.999166	21.3354	13.8706	6.80726	0.0233908	0.00343616
Gss	0.27793	0.853244	24	2.7057	0.0325128	1	1	24	21	0.0623993	0.201956	0.407314	28	9.56733	6.37623	0.450584	0.999166	25.3333	2.83679	6.39966	0.0428625	0.00669762
Gsta3	0.231129	0.771267	20.264	0.226318	0.0670541	1	1	20	19	0.0570992	0.39973	0.507096	20	15.4389	4.21671	0.574485	0.999166	20.088	18.3854	4.20252	0.0777617	0.0185036
Grm1	0.360638	0.907507	20.3673	6.59773	0.0682167	0.183333	0.827696	24	7	0.0728844	0.137758	0.407314	21.9048	5.46559	8.03212	0.152442	0.683146	22.0907	6.37104	7.95351	0.108872	0.0136886
Kcnmb3	0.432528	0.925466	24	12.3189	0.0574562	1	1	20	13	0.0612187	0.330838	0.470219	20	11.2346	4.46657	0.691766	0.999166	21.3333	12.2577	4.34394	0.0595991	0.01372
Pde7b	0.780868	0.927049	22.427	7.52666	0.0326856	1	1	20	11	0.0650554	0.717081	0.74625	20	14.9726	8.03541	0.978822	0.999166	20.809	11.3875	8.00062	0.0164023	0.00205013
Srpx2	0.93705	0.971677	24	16.1474	0.0153317	1	1	24	9	0.069303	0.510693	0.587201	28	10.9851	5.13554	0.961202	0.999166	25.3333	11.7565	5.04262	0.00674451	0.0013375
Gba	0.125068	0.715514	20.7917	0.146235	0.0203738	0.183333	0.827696	24	23	0.0288424	0.0947181	0.407314	21.9048	21.1474	7.56536	0.0563237	0.506258	22.2321	21.7183	7.54233	0.0238815	0.00316632
Gnl3	0.995543	0.995543	24	21.6078	0.00345012	1	1	20	5	0.0840891	0.215319	0.415741	28	17.839	6.8178	0.798715	0.999166	24	19.6489	6.82824	0.00900387	0.00131862
Gc	0.822023	0.927049	24	22.4119	0.0225654	1	1	24	1	0.0397285	0.298784	0.450312	24.2105	19.4653	4.24062	0.832525	0.999166	24.0702	22.32	4.12272	0.0317637	0.00770455
App	0.620258	0.925466	21.1217	18.8824	0.0233598	1	1	20	1	0.0408268	0.797083	0.804949	20	10.8943	11.4193	0.965319	0.999166	20.3739	18.277	11.412	0.0367798	0.00322291
Fas	0.831594	0.93175	24	12.0503	0.0168046	1	1	20	9	0.0233645	0.629851	0.672536	28	7.5028	3.99656	0.972022	0.999166	24	9.8666	3.95927	0.0223188	0.0056371
Apeh	0.023142	0.625419	20.0603	2.0456	0.0542589	0.0305556	0.62537	24	1	0.0615387	0.0930361	0.407314	23.5036	21.7991	7.07112	0.00374914	0.187819	22.5213	0.555614	7.0121	0.057383	0.00818342
Cdkl4	0.121662	0.715514	20.264	0.261806	0.108387	0.183333	0.827696	20	3	0.0468504	0.106828	0.407314	20.5096	2.23105	7.9658	0.0602295	0.513624	20.2578	1.84647	7.87271	0.0939522	0.0119339
Htr1d	0.00755954	0.553154	20.4718	13.4771	0.0407634	0.183333	0.827696	24	13	0.0332663	0.10928	0.407314	24.2105	11.8196	4.3843	0.00734145	0.187819	22.8941	12.8588	4.33932	0.0412385	0.00950345
Htr2a	0.569151	0.925466	24	18.3154	0.0178859	0.183333	0.827696	20	19	0.0429016	0.0848021	0.407314	21.9048	18.3784	8.23881	0.14956	0.683146	21.9683	18.6727	8.19543	0.0464932	0.00567307
Htr2c	0.153413	0.724579	25.5897	0.358157	0.0744092	0.183333	0.827696	24	7	0.117105	0.119799	0.407314	28	3.00007	7.70139	0.0771537	0.52481	25.8632	3.43636	7.44524	0.0891459	0.0119735
Gstm4	0.755889	0.927049	24	7.63129	0.0346959	1	1	20	9	0.0777361	0.767121	0.77902	20	10.4104	6.21716	0.981972	0.999166	21.3333	9.19519	6.14113	0.0676954	0.0110233
H2-Aa	0.75016	0.927049	24	17.948	0.0290678	1	1	20	1	0.0500711	0.226245	0.420954	20.7742	11.6257	3.9915	0.737679	0.999166	21.5914	16.2156	3.96412	0.0471849	0.011903
Cfh	0.103429	0.689299	24.3415	0.660756	0.355901	0.611111	1	24	1	0.343311	0.138917	0.407314	25.3543	10.8496	5.54992	0.148798	0.683146	24.5653	2.69253	5.67488	0.366314	0.06455
P2rx7	0.42625	0.925466	21.1217	11.9272	0.0478228	1	1	20	11	0.0738963	0.243506	0.430046	24.9612	14.72	6.61795	0.60525	0.999166	22.0276	12.5145	6.53827	0.0475244	0.00726865
Park2	0.00847296	0.553154	20.7917	13.5356	0.0604799	0.183333	0.827696	24	15	0.0682278	0.0910256	0.407314	24.9612	12.9989	6.78698	0.00694947	0.187819	23.251	13.9426	6.72542	0.064158	0.00953963
Ddr2	0.0502867	0.639998	24	0.658321	0.17163	0.611111	1	24	1	0.17857	0.109596	0.407314	24.5802	10.6229	5.69518	0.07713	0.52481	24.1934	2.62335	5.79164	0.170455	0.0294313
Ophn1	0.0333058	0.639998	24	0.677534	0.055658	0.0305556	0.62537	24	5	0.0383125	0.134811	0.407314	28	3.00007	7.41234	0.0067838	0.187819	25.3333	2.89155	7.29488	0.0588476	0.00806697
Myh1	0.507298	0.925466	21.1217	10.6307	0.0541948	1	1	20	11	0.0866217	0.488646	0.574768	28	14.9902	3.66842	0.834759	0.999166	23.0406	12.2018	3.58885	0.0495843	0.0138162
Nfe2l2	0.19093	0.760261	20.3673	0.952731	0.099472	0.183333	0.827696	24	23	0.146581	0.106741	0.407314	25.3543	22.9999	6.89968	0.0829909	0.530796	23.2406	22.5511	6.7356	0.117177	0.0173966
Nmbr	0.18356	0.751372	20.1616	1.30451	0.104546	0.183333	0.827696	24	23	0.17096	0.100895	0.407314	27.5214	22.6222	5.88126	0.0775741	0.52481	23.8943	22.687	5.63951	0.128116	0.0227176
Nnmt	0.542235	0.925466	24	13.4575	0.06643	1	1	24	15	0.0746315	0.392805	0.500378	28	10.456	4.4011	0.797087	0.999166	25.3333	13.2925	4.30425	0.0708927	0.0164704
Notch3	0.548622	0.925466	24	16.9841	0.0213908	0.183333	0.827696	24	19	0.0248546	0.108898	0.407314	21.0458	18.7364	6.05925	0.171994	0.713543	23.0153	18.3258	6.00013	0.055627	0.00927097
Notch4	0.0578053	0.639998	20.6839	15.0385	0.0419672	0.183333	0.827696	20	17	0.0237897	0.153326	0.407314	20	15.0716	5.9965	0.0455707	0.506258	20.228	15.7029	5.94893	0.0503124	0.00845738
Myh11	0.623679	0.925466	24	1.83584	0.0713381	1	1	24	1	0.0976772	0.513982	0.588777	26.6116	10.9175	6.50403	0.892711	0.999166	24.8705	3.54117	6.41928	0.0944408	0.0147121
Atp1a2	0.239974	0.792173	20.5773	1.34927	0.0641868	1	1	24	1	0.0808477	0.183945	0.407314	22.2069	10.8284	10.2915	0.396775	0.982338	22.2614	2.45977	10.3179	0.0563698	0.00546331
Mmp9	0.720613	0.927049	24	19.855	0.0348943	1	1	20	19	0.0584835	0.466082	0.55676	20	15.1449	5.6491	0.902213	0.999166	21.3333	17.9984	5.61962	0.0836716	0.0148892
Mthfd1	0.887398	0.954812	24	7.35828	0.0122277	1	1	24	9	0.0220855	0.278071	0.44004	24.5802	6.92502	7.71151	0.833657	0.999166	24.1934	7.76369	7.62952	0.0358684	0.00470126
Mtrr	0.47098	0.925466	24	23.8604	0.0572618	0.611111	1	24	23	0.103277	0.224111	0.419539	25.3543	11.1352	6.81854	0.483628	0.999166	24.4514	0.290346	6.81777	0.057842	0.008484
Kcnj9	0.667811	0.926724	24	20.654	0.0439055	1	1	20	19	0.0613505	0.172594	0.407314	20.5096	15.8573	8.10336	0.633306	0.999166	21.5032	18.5188	8.04563	0.103626	0.0128798
Aqp4	0.563959	0.925466	24	9.39734	0.0399286	0.183333	0.827696	20	11	0.067154	0.191038	0.407314	20	10.6751	8.88475	0.249375	0.781207	21.3333	10.5283	8.83288	0.0564407	0.00638984
Ido1	0.493689	0.925466	20.9005	16.0194	0.0538116	1	1	20	1	0.0362939	0.500051	0.58371	28	10.8666	4.76526	0.833765	0.999166	22.9668	22.4802	4.71989	0.0190565	0.0040375
Inha	0.288108	0.861188	21.4624	11.5039	0.0604435	0.611111	1	24	11	0.0996066	0.111704	0.407314	28	7.0493	7.3542	0.248723	0.781207	24.4875	10.3441	7.20699	0.0809503	0.0112322
Irs1	0.433706	0.925466	20.6839	5.20036	0.065557	1	1	24	3	0.0426196	0.451407	0.547754	28	13.5313	6.70287	0.775376	0.999166	24.228	6.68197	6.71609	0.108074	0.0160918
Abcc6	0.147985	0.724579	20.9005	14.7692	0.0496599	0.183333	0.827696	20	15	0.0131423	0.250743	0.430046	28	16.9637	5.81893	0.125461	0.67573	22.9668	15.8053	5.77882	0.0650567	0.0112578
Itgb3	0.892857	0.954812	24	5.76638	0.0124645	1	1	20	7	0.0531548	0.38192	0.500372	22.5175	10.9569	5.13215	0.905227	0.999166	22.1725	7.93566	5.08021	0.0307774	0.0060583
Gstk1	0.649005	0.925466	24	4.48196	0.0427916	0.183333	0.827696	20	7	0.040567	0.193292	0.407314	20	6.76517	8.0417	0.273398	0.83933	21.3333	6.26584	7.90108	0.0854444	0.0108143
Kcna1	0.641797	0.925466	24	1.956	0.00692473	1	1	20	3	0.0144336	0.250444	0.430046	26.1789	6.08439	8.91646	0.723112	0.999166	23.393	3.61315	8.89522	0.00841075	0.000945536
Rhoa	0.576189	0.925466	20.1616	18.4524	0.029996	0.611111	1	24	21	0.0145782	0.237102	0.430046	21.6107	11.8175	10.8514	0.548166	0.999166	21.9241	17.7898	10.8384	0.0433213	0.00399703
Rhoa	0.698342	0.926724	22.8114	0.33448	0.0455115	0.611111	1	24	21	0.141074	0.145575	0.407314	28	11.2109	7.09351	0.474574	0.999166	24.9371	24.8069	7.09803	0.0470073	0.00662258
Rhoa	0.893199	0.954812	24	11.3856	0.0346155	1	1	20	13	0.0847378	0.736149	0.758382	28	14.7468	4.77874	0.991	0.999166	24	13.1778	4.6224	0.0309204	0.00668926
Lepr	0.309257	0.879036	24	0.508553	0.185506	1	1	24	3	0.153468	0.248229	0.430046	27.5214	11.3555	3.98132	0.526749	0.999166	25.1738	4.06779	4.0352	0.18368	0.0455195
Cyp4f13	0.323446	0.879036	20.7917	0.979432	0.0588307	1	1	20	1	0.0786979	0.212804	0.415447	21.9048	10.9147	5.59913	0.499495	0.999166	20.8988	1.97199	5.61433	0.0556466	0.00991153
Kcnq1	0.203029	0.760261	21.4624	14.1089	0.0520493	1	1	24	15	0.0517483	0.242223	0.430046	26.1789	11.1554	5.01117	0.420439	0.997786	23.8804	13.7296	4.94159	0.0550182	0.0111337
Pars2	0.381649	0.925466	20.3673	10.1555	0.102899	0.611111	1	24	9	0.111631	0.147056	0.407314	23.5036	14.3092	5.84687	0.345041	0.937411	22.6237	11.1898	5.77938	0.10146	0.0175556
Alg14	0.0405037	0.639998	21.1217	2.03048	0.0713172	1	1	20	5	0.0969506	0.153575	0.407314	27.0588	20.6947	6.58095	0.11808	0.664371	22.7268	2.01998	6.58914	0.0706965	0.0107292
Kcnt2	0.951271	0.977634	24	6.2511	0.0161814	1	1	24	3	0.0556983	0.549883	0.61611	24.5802	14.9045	8.28584	0.971877	0.999166	24.1934	6.55438	8.22044	0.0511062	0.00621697
Arv1	0.481315	0.925466	24	9.12976	0.0213085	1	1	20	11	0.0236065	0.659534	0.698197	20	8.95441	6.12092	0.890677	0.999166	21.3333	9.7874	6.10007	0.0358994	0.00588509
Ugp2	0.166886	0.727286	20.4718	5.98324	0.0646693	0.183333	0.827696	24	7	0.0739112	0.0913991	0.407314	22.2069	6.17081	8.28587	0.0675706	0.52481	22.2262	6.38497	8.1806	0.103132	0.012607
Casr	0.152206	0.724579	20.0603	10.5677	0.0499834	1	1	20	15	0.0619313	0.285059	0.445312	28	11.1272	4.67842	0.393083	0.981109	22.6868	12.4532	4.61721	0.0411377	0.00890965
Rnf13	0.0367485	0.639998	20.9005	0.943388	0.0836434	0.0305556	0.62537	24	23	0.0921743	0.0870888	0.407314	22.2069	21.0972	8.31078	0.00516856	0.187819	22.3691	22.0141	8.21059	0.0965017	0.0117533
Ugdh	0.198131	0.760261	20.264	0.463402	0.0551401	1	1	20	19	0.0464629	0.350635	0.480558	28	15.356	7.54878	0.501783	0.999166	22.7547	21.1584	7.53597	0.0740095	0.00982083
Guf1	0.167955	0.727286	21.0105	14.05	0.0751785	1	1	24	13	0.0678674	0.1923	0.407314	24.5802	15.0087	7.49207	0.333464	0.930667	23.1969	14.0827	7.37472	0.0807326	0.0109472
Prdm8	0.868437	0.942865	21.9341	19.7872	0.0138139	1	1	20	17	0.0713472	0.124337	0.407314	28	11.5893	9.34905	0.615799	0.999166	23.3114	19.565	9.33529	0.030277	0.00324329
Cdk19	0.789461	0.927049	24	0.537487	0.0130808	1	1	20	5	0.0281133	0.523355	0.597286	28	15.3226	8.07345	0.939768	0.999166	24	5.84762	8.0605	0.00626866	0.000777702
Ywhag	0.718852	0.927049	24	19.5449	0.0650905	0.183333	0.827696	24	21	0.291468	0.0980553	0.407314	28	19.8357	8.43095	0.191316	0.733448	25.3333	20.2666	8.06551	0.20349	0.0252296
Asah1	0.226654	0.76806	24.95	0.635376	0.0391739	0.611111	1	24	21	0.0807287	0.131493	0.407314	28	22.9999	8.16537	0.237282	0.768769	25.65	23.2101	8.01139	0.0429696	0.00536357
Cpa6	0.752004	0.927049	24	16.6783	0.0510615	1	1	24	15	0.0609345	0.598155	0.651183	20	18.6529	4.10307	0.952733	0.999166	22.6667	16.7647	3.95232	0.0960231	0.0242954
Samd12	0.0153626	0.625419	21.1217	1.31707	0.076247	0.183333	0.827696	24	23	0.141298	0.0913462	0.407314	28	22.9999	7.05657	0.0111717	0.263825	24.3739	23.1208	6.86817	0.0904068	0.0131632
Kcnk4	0.108638	0.689299	20.1616	13.2513	0.0642487	0.611111	1	24	17	0.074887	0.143222	0.407314	26.6116	15.0018	7.5437	0.156821	0.687773	23.5911	15.1835	7.42919	0.0712139	0.00958569
Gal	0.697058	0.926724	24	19.7622	0.0206254	1	1	20	19	0.0279345	0.630554	0.672536	28	15.3887	5.81983	0.949356	0.999166	24	19.0925	5.78556	0.0645376	0.0111549
Atn1	0.976364	0.983199	20.0603	12.1514	0.00767415	1	1	24	13	0.0304956	0.418402	0.521695	28	14.6741	8.54947	0.937926	0.999166	24.0201	13.3791	8.48683	0.00205366	0.000241981
Necap1	0.767078	0.927049	24	21.1853	0.0255975	0.611111	1	24	21	0.0719277	0.15133	0.407314	26.1789	15.6575	4.42698	0.50696	0.999166	24.7263	19.7733	4.38306	0.0755938	0.0172468
Grin2b	0.979996	0.983199	24	5.49082	0.0108387	1	1	20	3	0.0513442	0.482787	0.570059	28	18.352	5.98106	0.959709	0.999166	24	5.3733	5.97387	0.0251178	0.00420462
Cux2	0.550163	0.925466	24	16.9146	0.0746996	0.611111	1	20	17	0.0653169	0.241188	0.430046	20	15.2281	7.51618	0.540689	0.999166	21.3333	16.4623	7.39681	0.138799	0.0187647
Trappc6b	0.0218125	0.625419	24	0.80727	0.072432	0.611111	1	20	3	0.0636584	0.119843	0.407314	26.6116	15.8068	9.15869	0.045004	0.506258	23.5372	2.10249	9.20087	0.071204	0.00773884
Pigb	0.174136	0.732324	20.0603	6.59371	0.0286106	0.611111	1	20	9	0.0209943	0.159641	0.407314	20	7.04228	7.24461	0.227287	0.768769	20.0201	7.53429	7.21732	0.0379796	0.00526228
Mthfs	0.0813807	0.689299	26.973	26.7478	0.111255	0.183333	0.827696	24	3	0.117418	0.13015	0.407314	25.76	3.00007	6.40737	0.0519217	0.506258	25.5777	2.01558	6.28927	0.11452	0.0182088
Pigq	0.293862	0.862207	20.5773	15.1441	0.0588872	1	1	20	17	0.0763659	0.152562	0.407314	23.8519	18.0733	5.61012	0.400119	0.982691	21.4764	16.7673	5.51317	0.0812351	0.0147347
Pigq	0.148141	0.724579	24	0.349728	0.0905288	0.611111	1	24	23	0.115418	0.116137	0.407314	27.0588	22.9999	4.96862	0.167479	0.713543	25.0196	23.5632	4.80294	0.105464	0.0219583
Setd1a	0.536819	0.925466	24	17.1673	0.026762	0.183333	0.827696	20	19	0.0439038	0.09356	0.407314	20	16.1133	7.18545	0.153541	0.683146	21.3333	17.5313	7.13627	0.0612322	0.00858042
Got2	0.595772	0.925466	24	0.486052	0.0351455	1	1	24	1	0.0765836	0.199202	0.407314	28	7.82029	5.32828	0.641178	0.999166	25.3333	2.64884	5.35945	0.0341651	0.00637475
Wwox	0.429611	0.925466	20.4718	20.393	0.0581136	0.183333	0.827696	24	23	0.0608859	0.182063	0.407314	23.1655	22.0339	5.87866	0.204391	0.756001	22.5458	21.8359	5.8035	0.0678537	0.0116919
Slc13a5	0.575251	0.925466	21.9341	13.6944	0.027271	1	1	20	15	0.067785	0.292776	0.445478	26.6116	11.1873	6.09324	0.735624	0.999166	22.8485	13.8136	6.03654	0.0283694	0.00469962
Neurod2	0.778937	0.927049	24	8.31401	0.0265891	0.183333	0.827696	24	9	0.0432031	0.175531	0.407314	23.5036	6.46761	8.90638	0.287774	0.849486	23.8345	7.92336	8.85482	0.0745131	0.00841498
Gosr2	0.751807	0.927049	25.9221	25.513	0.0270719	1	1	20	1	0.0508999	0.317493	0.462893	28	11.0707	8.71593	0.825571	0.999166	24.6407	2.42425	8.68743	0.024899	0.0028661
Lmnb2	0.603854	0.925466	24	0.447523	0.011628	1	1	20	3	0.0362349	0.202529	0.407314	28	17.4966	5.53064	0.649282	0.999166	24	0.939978	5.53922	0.0115335	0.00208215
Nacc1	0.613169	0.925466	24	15.8196	0.0125818	0.611111	1	20	17	0.0103236	0.255587	0.431008	20	15.0418	8.87285	0.583935	0.999166	21.3333	16.0776	8.83935	0.0207823	0.00235111
Itpa	0.539295	0.925466	24.642	0.160167	0.0222343	1	1	24	21	0.0554802	0.140423	0.407314	28	11.4973	6.60804	0.523314	0.999166	25.5473	24.92	6.60857	0.0238287	0.00360572
Kcnb1	0.423523	0.925466	24	14.4595	0.0283279	1	1	24	15	0.0363892	0.33466	0.471345	24.9612	18.5881	6.18398	0.689183	0.999166	24.3204	15.9616	6.13329	0.039812	0.00649113
Pigp	0.790663	0.927049	22.9425	6.34394	0.0110173	0.611111	1	24	9	0.0490603	0.124949	0.407314	28	6.25279	6.79607	0.467736	0.999166	24.9808	7.26965	6.72748	0.0298237	0.00443311
Fbxo28	0.149909	0.615395	20.1616	0.936448	0.0807542	0.183333	0.814815	24	23	0.130183	0.0969916	0.353969	26.1789	21.2511	8.0288	0.0652918	0.318568	23.4468	22.0607	7.85929	0.10082	0.0128282
Slc38a3	0.351179	0.798569	21.5784	11.0366	0.0347829	0.183333	0.814815	24	9	0.0729115	0.119376	0.353969	27.0588	6.98991	9.2911	0.136184	0.478425	24.2124	9.2194	9.22634	0.0536758	0.00581767
Ick	0.289939	0.798569	20.0603	3.2622	0.0262763	1	1	20	3	0.0360552	0.260748	0.409544	20	2.48957	7.41438	0.522885	0.804439	20.0201	2.91712	7.39451	0.0261621	0.00353805
Grin1	0.554161	0.923602	24	18.1131	0.0503366	0.183333	0.814815	24	21	0.119756	0.082266	0.353969	22.5175	18.5118	6.04691	0.144011	0.478425	23.5058	19.2135	5.90798	0.143493	0.024288
Celf2	0.911648	0.982204	21.3476	7.52293	0.0164264	1	1	24	21	0.0718755	0.356067	0.474756	28	14.9978	4.31013	0.895302	0.994362	24.4492	12.7992	4.24343	0.0034114	0.000803926
Hcn4	0.113073	0.615395	20.3673	13.0706	0.103875	1	1	20	13	0.123984	0.180007	0.360013	20	12.8587	4.16464	0.253975	0.677266	20.1224	12.9768	4.03232	0.104529	0.0259228
Pigs	0.395528	0.798569	24	14.4537	0.047956	0.611111	1	24	15	0.0628723	0.164854	0.353969	25.3543	18.7181	7.94424	0.375185	0.787677	24.4514	15.9972	7.83579	0.0680056	0.00867884
Prl	0.445498	0.798569	24	23.8811	0.032916	1	1	24	1	0.0471396	0.164789	0.353969	26.1789	20.0853	3.57735	0.515508	0.804439	24.7263	23.3329	3.48627	0.0387737	0.0111218
Nlrp3	0.911807	0.982204	24	3.43254	0.0146806	1	1	24	1	0.028911	0.490909	0.561376	28	11.0502	3.86052	0.952026	0.994362	25.3333	4.51919	3.806	0.0295815	0.00777234
Hif1a	0.748084	0.982204	24	3.32794	0.0253728	1	1	20	3	0.0475183	0.519273	0.561376	20	6.97674	4.95601	0.929434	0.994362	21.3333	4.43108	4.88221	0.035096	0.00718856
Ins2	0.259207	0.798569	24.1939	1.00084	0.103002	1	1	24	3	0.101943	0.201924	0.361962	26.6116	10.9458	3.72624	0.434487	0.790281	24.9352	4.23074	3.74441	0.121787	0.0325251
Rasal2	0.808207	0.982204	24	18.232	0.028766	0.611111	1	24	19	0.0990658	0.148635	0.353969	25.76	18.9688	8.40773	0.515503	0.804439	24.5867	18.7486	8.25556	0.0935965	0.0113374
Bai3	0.838113	0.982204	24	4.36516	0.0141053	1	1	20	3	0.0337538	0.417505	0.529518	20	6.95711	9.39393	0.910264	0.994362	21.3333	4.76818	9.33047	0.0217119	0.00232699
Adora2a	0.774301	0.982204	24	3.26896	0.023781	1	1	24	21	0.0562974	0.28863	0.4276	28	11.7486	5.69654	0.809247	0.994362	25.3333	3.34192	5.6759	0.0371347	0.00654253
Acap3	0.459177	0.798569	24	16.435	0.038771	0.0305556	0.407407	24	19	0.108342	0.085454	0.353969	24.9612	18.039	8.0727	0.0363858	0.249172	24.3204	17.8232	7.96346	0.0969597	0.0121756
Nedd9	0.00617662	0.139805	21.234	1.61733	0.0641866	1	1	20	3	0.0696536	0.145743	0.353969	27.0588	20.9144	6.45999	0.0293493	0.249172	22.7643	0.620209	6.45851	0.0672273	0.0104091
Tgfbr1	0.0335057	0.268045	20.0603	4.36899	0.0979957	0.0305556	0.407407	20	5	0.0689883	0.122729	0.353969	22.5175	3.00007	6.88944	0.00632267	0.219107	20.8593	4.18726	6.82397	0.104965	0.0153818
Nlrp1b	0.438523	0.798569	21.8142	4.78074	0.0324759	0.183333	0.814815	24	9	0.0780678	0.108652	0.353969	28	5.87396	4.44681	0.148289	0.478425	24.6047	6.53982	4.32856	0.0627581	0.0144986
Esr1	0.797253	0.982204	23.6213	13.993	0.0185604	1	1	20	15	0.0595135	0.423614	0.529518	27.0588	11.1807	5.38281	0.903316	0.994362	23.56	13.8308	5.32548	0.0191092	0.00358827
Fam19a2	0.982204	0.982204	24	18.2944	0.00701395	1	1	20	17	0.0719231	0.482079	0.561376	28	16.132	7.38839	0.959812	0.994362	24	17.6255	7.32866	0.0172963	0.00236009
MetaCycle analysis of TLE mouse				Supplementary Table S3 Rhythmicity analysis of the ventral hippocampal transcriptome of TLE and CTL mice
CycID	ARS_pvalue	ARS_BH.Q	ARS_period	ARS_adjphase	ARS_amplitude	JTK_pvalue	JTK_BH.Q	JTK_period	JTK_adjphase	JTK_amplitude	LS_pvalue	LS_BH.Q	LS_period	LS_adjphase	LS_amplitude	meta2d_pvalue	meta2d_BH.Q	meta2d_period	meta2d_phase	meta2d_Base	meta2d_AMP	meta2d_rAMP
Abcb1a	0.708581	0.955957	24	2.54757	0.0837874	1	1	20	3	0.157331	0.416152	0.530118	20	6.94839	7.04155	0.874858	0.999805	21.3333	4.17303	6.87074	0.107246	0.015609
Scn1a	0.23024	0.91797	20.264	4.46118	0.0995726	0.183333	0.804048	24	5	0.0568735	0.171051	0.449815	22.2069	3.00007	7.93866	0.130596	0.64947	22.157	4.16762	7.82455	0.11237	0.0143612
Cyp2c65	0.925065	0.991688	24	1.10648	0.0279468	1	1	20	5	0.0557028	0.773348	0.802088	20	17.091	3.42987	0.995119	0.999805	21.3333	1.03516	3.37603	0.0330799	0.00979848
Scn2a1	0.663566	0.955957	24	2.23834	0.0644666	1	1	20	3	0.0245135	0.398399	0.52364	20	9.32539	9.84498	0.850049	0.999805	21.3333	4.40028	9.77564	0.079928	0.00817625
Il1b	0.558909	0.955957	24	9.85065	0.040204	1	1	20	13	0.0773552	0.432194	0.536766	20	12.5747	3.71399	0.828485	0.999805	21.3333	12.1595	3.66752	0.0369446	0.0100735
Kcnq2	0.85394	0.982612	24	14.0721	0.051415	1	1	20	13	0.139051	0.617941	0.67823	20	14.7356	9.21986	0.972829	0.999805	21.3333	14.0246	9.01341	0.0620136	0.00688014
H2-K1	0.253701	0.949833	20.3673	9.25107	0.109362	1	1	20	11	0.129472	0.40988	0.52871	20	7.63959	7.32397	0.605743	0.999805	20.1224	9.28998	7.20032	0.144233	0.0200315
H2-Bl	0.900155	0.990494	24	17.9107	0.0338251	1	1	20	13	0.0566588	0.279627	0.474907	25.3543	12.2842	4.32799	0.838433	0.999805	23.1181	14.5653	4.24501	0.0271795	0.00640269
H2-Q4	0.718488	0.955957	24	20.2968	0.0461139	0.611111	1	20	19	0.0978616	0.172357	0.449815	20	17.8749	4.48277	0.523141	0.999805	21.3333	19.1239	4.36181	0.111122	0.0254762
H2-Q6	0.401573	0.955957	24	3.80794	0.0868213	1	1	24	3	0.0775101	0.490062	0.575678	20	7.15894	5.34475	0.776725	0.999805	22.6667	4.72304	5.25214	0.136055	0.0259048
H2-Q7	0.382746	0.955957	20.4718	14.5151	0.119086	1	1	24	13	0.0817679	0.378064	0.512516	20	14.9851	4.71032	0.694784	0.999805	21.4906	14.3969	4.46111	0.123811	0.0277534
H2-Q10	0.315995	0.955957	21.5784	5.35125	0.0328299	1	1	20	9	0.0216175	0.491295	0.575678	20	10.5656	4.78402	0.713768	0.999805	20.5261	8.52451	4.76885	0.0349433	0.00732741
H2-Q10	0.75287	0.955957	24	9.72157	0.0873251	1	1	20	9	0.136639	0.641517	0.695921	28	7.56771	5.18431	0.962391	0.999805	24	9.04334	4.99464	0.174523	0.0349421
H2-Q1	0.860176	0.982612	24	12.913	0.0117805	1	1	20	17	0.0566119	0.203194	0.449815	28	19.5839	4.00865	0.745509	0.999805	24	16.7178	3.93078	0.0120528	0.00306627
H2-Q2	0.947931	0.992754	24	8.57498	0.0124167	1	1	20	13	0.0338129	0.617533	0.67823	20	11.1079	5.06988	0.982777	0.999805	21.3333	11.243	4.99037	0.0163783	0.00328199
Bdnf	0.435822	0.955957	24	13.7262	0.338357	1	1	20	13	0.287168	0.258024	0.469668	20	14.7761	6.90627	0.626679	0.999805	21.3333	13.9392	6.1697	0.359935	0.0583392
Slc6a4	0.853272	0.982612	24	0.295163	0.0176332	1	1	24	21	0.0640852	0.234474	0.452727	28	12.462	3.77803	0.781008	0.999805	25.3333	23.8617	3.76058	0.0217849	0.00579296
Ephx1	0.538984	0.955957	20.264	4.02143	0.143105	1	1	20	1	0.109342	0.441704	0.538108	20	10.4048	7.07928	0.824932	0.999805	20.088	4.25254	6.9493	0.149507	0.0215139
Chrna4	0.114026	0.686392	21.3476	14.1994	0.116997	0.611111	1	20	15	0.0583773	0.197016	0.449815	26.1789	11.3512	7.97265	0.19883	0.742596	22.5088	14.1098	7.86139	0.123812	0.0157494
Cdkl5	0.701808	0.955957	24	16.9369	0.0342948	0.611111	1	20	19	0.0759497	0.161821	0.449815	21.9048	15.3446	10.1332	0.501536	0.999805	21.9683	17.0535	10.017	0.0738333	0.00737078
Pcdh19	0.773154	0.967841	24	1.98749	0.0819826	1	1	20	3	0.19739	0.4871	0.575152	20	6.74285	8.40142	0.923959	0.999805	21.3333	3.94647	8.21598	0.101016	0.012295
Abcg2	0.570395	0.955957	24	1.16135	0.0895183	1	1	20	3	0.135414	0.401433	0.52364	24.5802	6.85907	5.43016	0.81531	0.999805	22.8601	3.61707	5.41514	0.0957718	0.0176859
Efhc1	0.780485	0.967841	24	12.0403	0.067549	1	1	20	9	0.114851	0.667258	0.706373	26.6116	10.6163	4.63011	0.97139	0.999805	23.5372	10.5965	4.45081	0.0808596	0.0181674
Cacna1h	0.821364	0.982612	24	15.5825	0.0718036	1	1	20	19	0.11277	0.419843	0.532611	20	14.9119	8.47944	0.907428	0.999805	21.3333	16.5285	8.20131	0.132149	0.0161132
Kcnj10	0.693746	0.955957	24	17.2628	0.0229653	0.611111	1	20	19	0.0463714	0.169467	0.449815	20	15.2967	10.0847	0.510121	0.999805	21.3333	17.2117	10.014	0.0515576	0.00514854
Idh1	0.832403	0.982612	24	15.4865	0.0357424	1	1	20	17	0.0830816	0.383447	0.516307	26.1789	18.882	8.76236	0.891817	0.999805	23.393	17.2524	8.59892	0.0690235	0.00802699
Chrna2	0.592801	0.955957	24	20.3554	0.0645938	0.611111	1	20	19	0.121697	0.128873	0.449815	20	16.0056	5.1979	0.408939	0.999805	21.3333	18.4629	5.10071	0.155746	0.0305341
Cyp3a11	0.0602102	0.643054	20.3673	1.04568	0.0500561	1	1	20	3	0.0596722	0.273586	0.474907	28	18.9337	3.55522	0.222972	0.742596	22.7891	0.76011	3.54432	0.047037	0.0132711
Cyp3a44	0.547027	0.955957	24	1.93918	0.0703362	1	1	20	3	0.120099	0.304832	0.474907	20	2.34219	3.65525	0.732962	0.999805	21.3333	2.47421	3.64438	0.0712639	0.0195545
Tnf	0.617054	0.955957	24	13.648	0.0337399	1	1	20	13	0.0728428	0.286567	0.474907	25.76	12.9669	4.20496	0.748598	0.999805	23.2533	13.3431	4.13731	0.0341672	0.00825831
Polg	0.751899	0.955957	24	17.2354	0.0298654	1	1	20	13	0.0363563	0.402537	0.52364	20	14.2047	6.58644	0.880543	0.999805	21.3333	14.7822	6.53892	0.0339367	0.00518995
Nrxn1	0.0949096	0.67761	20.7917	3.7093	0.115574	0.611111	1	20	5	0.0825648	0.190425	0.449815	20	6.26088	5.09974	0.172927	0.714036	20.2639	5.01	4.99276	0.128682	0.0257737
Scn3a	0.0419637	0.643054	21.1217	2.5074	0.152424	0.611111	1	20	3	0.201942	0.127284	0.449815	21.9048	4.48288	7.81511	0.075438	0.522502	21.0088	3.31294	7.63085	0.15335	0.0200961
Vdr	0.6054	0.955957	24	13.8081	0.144122	1	1	20	13	0.251087	0.3526	0.503801	20	14.5087	5.2437	0.79765	0.999805	21.3333	13.872	4.91268	0.159179	0.0324017
Abcc1	0.0649338	0.643054	20.5773	14.6825	0.166444	0.0305556	0.781713	24	17	0.196528	0.0967227	0.449815	23.8519	15.2207	7.30939	0.00886272	0.33358	22.8097	15.667	7.03141	0.203563	0.0289506
Il1a	0.557784	0.955957	24	12.5655	0.146287	1	1	20	13	0.246048	0.352051	0.503801	20	14.4646	4.31521	0.77616	0.999805	21.3333	13.5156	4.00424	0.148148	0.0369977
Cntnap2	0.74926	0.955957	20.1616	3.84047	0.0429814	1	1	24	9	0.0755551	0.49789	0.581187	25.76	10.4614	8.59064	0.922247	0.999805	23.3072	7.64755	8.5162	0.00178096	0.000209127
Clcn2	0.885188	0.989087	24	1.21323	0.0405796	1	1	20	3	0.0884976	0.704511	0.740621	20	7.85656	8.52678	0.987632	0.999805	21.3333	3.94513	8.46365	0.0482247	0.00569786
Hcn2	0.0217263	0.579688	21.1217	14.0956	0.183391	0.183333	0.804048	20	15	0.178539	0.0937017	0.449815	20.2516	14.5789	8.71543	0.0149461	0.33358	20.4578	14.5761	8.50757	0.197401	0.023203
Cacna1g	0.590804	0.955957	24	14.6717	0.210985	1	1	20	13	0.182131	0.260197	0.469668	20	14.9615	8.75108	0.711115	0.999805	21.3333	14.2757	8.16804	0.239947	0.0293763
Epm2a	0.699241	0.955957	24	14.0477	0.0904177	1	1	20	15	0.214394	0.227448	0.449815	28	11.1049	6.91363	0.720266	0.999805	24	13.912	6.81439	0.0939641	0.0137891
Ugt1a1	0.248783	0.949833	20.1616	15.6827	0.0207398	1	1	20	17	0.0143727	0.325229	0.483959	20	16.4153	4.09	0.540125	0.999805	20.0539	16.3689	4.06607	0.0259976	0.00639378
Scn9a	0.249644	0.949833	24	2.54547	0.0805245	0.611111	1	20	7	0.0866608	0.112556	0.449815	20	6.17836	5.51057	0.228805	0.742596	21.3333	5.56828	5.39662	0.113988	0.0211221
Scn9a	0.640415	0.955957	24	1.82069	0.105963	1	1	20	3	0.118742	0.365153	0.509554	20	6.2731	5.57334	0.82053	0.999805	21.3333	3.76844	5.40152	0.12168	0.0225269
Slc6a11	0.989467	0.992754	24	7.818	0.0107301	1	1	24	9	0.0751441	0.706847	0.740621	28	10.1259	9.71068	0.99416	0.999805	25.3333	8.97202	9.60261	0.021559	0.00224512
Slc2a1	0.500895	0.955957	24	21.267	0.109279	0.611111	1	20	19	0.222892	0.0903283	0.449815	21.0458	18.9717	10.3056	0.304852	0.92663	21.6819	19.7837	10.0545	0.228768	0.0227528
Slc2a1	0.420873	0.955957	24	23.2198	0.0578977	1	1	20	3	0.0428676	0.221187	0.449815	20	18.8773	4.62172	0.576471	0.999805	21.3333	0.352086	4.56552	0.0717528	0.0157162
Vamp2	0.262412	0.955957	21.1217	0.417379	0.0147226	1	1	20	3	0.0195421	0.299674	0.474907	28	3.00004	9.49057	0.532857	0.999805	23.0406	2.13653	9.45033	0.0111911	0.0011842
Stx1a	0.66607	0.955957	20.0603	19.1804	0.0245076	1	1	20	3	0.0263228	0.517414	0.595055	20	10.0279	8.13905	0.907309	0.999805	20.0201	2.43767	8.1449	0.0118055	0.00144944
Tap1	0.0277819	0.60389	24	12.5354	0.118879	0.183333	0.804048	24	15	0.101639	0.112715	0.449815	24.5802	11.2253	6.673	0.0208447	0.341987	24.1934	12.9204	6.53288	0.118937	0.0182059
Chd2	0.0433894	0.643054	20.6839	4.25537	0.155821	0.0305556	0.781713	24	5	0.183003	0.0921924	0.449815	23.8519	4.70833	7.33057	0.00618427	0.33358	22.8453	4.65637	7.11146	0.200589	0.0282065
Cyp1a2	0.992754	0.992754	20.264	19.7549	0.00448191	1	1	20	17	0.0725224	0.436365	0.536766	28	15.5417	4.16485	0.947179	0.999805	22.7547	18.7048	4.10144	0.00439546	0.00107168
Cyp2c39	0.916135	0.991688	24	6.23469	0.0293907	1	1	20	7	0.0993157	0.525191	0.595055	20	10.9747	4.83322	0.961903	0.999805	21.3333	8.10591	4.68208	0.0737191	0.0157449
Arx	0.959949	0.992754	24	15.4278	0.0139389	1	1	20	17	0.0752909	0.510124	0.590974	28	18.8803	6.05611	0.964136	0.999805	24	17.2492	5.95174	0.0276095	0.0046389
Grik2	0.645067	0.955957	24	2.25137	0.0541865	0.611111	1	24	7	0.127474	0.228769	0.449815	26.1789	5.12991	8.96659	0.568162	0.999805	24.7263	4.79598	8.85262	0.0867322	0.00979735
Htr1a	0.37382	0.955957	24	1.10949	0.13742	1	1	20	3	0.150034	0.250848	0.466729	20	4.83918	7.23896	0.578383	0.999805	21.3333	3.12184	7.07426	0.141047	0.019938
Gstm2	0.904491	0.991688	24	19.828	0.0312168	1	1	20	3	0.105648	0.838967	0.850042	28	5.59213	3.87937	0.997148	0.999805	24	2.17883	3.79361	0.0030563	0.000805644
Gpx1	0.0643998	0.643054	24	13.472	0.0400624	0.183333	0.804048	24	17	0.0605412	0.10386	0.449815	28	18.8622	7.95773	0.0370007	0.391697	25.3333	16.4342	7.89181	0.0526422	0.00667048
Ankk1	0.499075	0.955957	24	22.1249	0.030151	0.0305556	0.781713	20	1	0.0374566	0.132065	0.449815	20	19.2902	4.47515	0.0533193	0.426055	21.3333	20.8724	4.3965	0.045968	0.0104556
Mef2c	0.109599	0.686392	27.531	13.5962	0.141462	0.611111	1	20	15	0.116709	0.127004	0.449815	24.2105	18.1684	9.0786	0.145704	0.667922	23.9139	16.1462	8.93951	0.166394	0.0186133
Mef2c	0.253427	0.949833	24.95	14.0508	0.164582	0.611111	1	20	15	0.108692	0.191791	0.449815	24.2105	17.0759	6.04624	0.317805	0.947243	23.0535	15.5569	5.83769	0.198613	0.0340226
Maoa	0.433429	0.955957	24	11.8786	0.0806891	1	1	20	15	0.0563978	0.301034	0.474907	28	8.92964	6.90209	0.666782	0.999805	24	12.1628	6.82965	0.0831618	0.0121766
Il1rn	0.895991	0.989458	24	23.3261	0.0138093	1	1	24	1	0.02206	0.816057	0.84008	28	11.3635	4.51973	0.995948	0.999805	25.3333	2.09533	4.48719	0.0118902	0.00264982
Kcna2	0.728034	0.955957	24	5.21731	0.0376193	1	1	20	7	0.1051	0.14485	0.449815	23.5036	9.40813	9.0349	0.609482	0.999805	22.5012	7.29433	8.92678	0.0961141	0.0107669
Kcnq3	0.325775	0.955957	20.5773	0.263648	0.0588215	1	1	20	1	0.0764009	0.214401	0.449815	21.0458	11.5526	9.00371	0.503114	0.999805	20.541	0.284695	9.01673	0.0680051	0.0075421
Kcnj11	0.0884481	0.662282	20.6839	4.37627	0.083865	0.183333	0.804048	20	5	0.0708192	0.116709	0.449815	20.5096	3.00007	6.89224	0.0509562	0.422799	20.3978	4.13627	6.81662	0.086278	0.012657
Il6ra	0.0817111	0.662282	20.3673	14.244	0.0488613	0.183333	0.804048	24	17	0.0797334	0.104481	0.449815	25.3543	18.1794	6.59109	0.0443319	0.416359	23.2406	16.4597	6.53582	0.064859	0.00992361
Kcnj3	0.632885	0.955957	24	4.74177	0.056594	0.611111	1	20	7	0.0692072	0.194883	0.449815	20	7.09998	5.71162	0.522127	0.999805	21.3333	6.46016	5.5593	0.121033	0.0217712
Ache	0.665773	0.955957	24	17.894	0.0815752	0.611111	1	24	21	0.200237	0.11985	0.449815	21.9048	15.5866	7.70865	0.418546	0.999805	23.3016	18.0804	7.46309	0.226801	0.0303897
Myh6	0.572918	0.955957	24	5.51366	0.0323372	1	1	20	9	0.0326319	0.651394	0.699224	28	10.6262	4.2238	0.922319	0.999805	24	8.53088	4.19111	0.0543701	0.0129727
Aldh7a1	0.736867	0.955957	24	5.07936	0.0268209	1	1	20	9	0.0497531	0.43859	0.536766	20	7.29068	6.44258	0.894397	0.999805	21.3333	7.34903	6.3747	0.0624698	0.00979964
Gria2	0.964895	0.992754	24	3.97537	0.0113906	1	1	24	9	0.0412583	0.644417	0.696578	22.8369	7.0463	11.0334	0.987427	0.999805	23.6123	6.73191	10.9552	0.0266858	0.0024359
H2-Ab1	0.336382	0.955957	24	14.0978	0.273219	1	1	20	13	0.420263	0.168453	0.449815	22.2069	14.9929	6.4309	0.452795	0.999805	22.069	14.0729	5.83551	0.288976	0.0495203
Htr1b	0.633043	0.955957	24	1.7827	0.130897	1	1	20	3	0.218328	0.374852	0.512516	20	6.51375	6.04145	0.824133	0.999805	21.3333	3.82421	5.8282	0.151509	0.0259958
Htr1b	0.178691	0.818778	20.1616	2.7409	0.222085	1	1	20	3	0.252329	0.211933	0.449815	20	3.00007	7.33468	0.364759	0.999805	20.0539	2.91419	7.07356	0.222522	0.0314583
Idh2	0.173043	0.804914	20.6839	3.44238	0.116009	0.611111	1	24	1	0.0879376	0.197535	0.449815	20	4.13783	7.76075	0.258007	0.816579	21.5613	3.01104	7.7031	0.116874	0.0151723
Grin2a	0.790609	0.968132	21.1217	7.55164	0.0341847	1	1	20	11	0.0258404	0.457943	0.548747	20.7742	14.4311	9.64726	0.916739	0.999805	20.632	11.1036	9.602	0.0169203	0.00176217
Grm4	0.63204	0.955957	24	14.0883	0.0739029	1	1	20	13	0.138061	0.378224	0.512516	20	14.7021	5.97226	0.825939	0.999805	21.3333	14.0179	5.7818	0.0829146	0.0143406
Dbh	0.74725	0.955957	24	18.6467	0.0687592	1	1	20	19	0.182423	0.161854	0.449815	21.6107	15.3707	4.83771	0.646279	0.999805	21.8702	17.6905	4.60924	0.172925	0.0375171
Lgi4	0.0206062	0.579688	21.1217	13.9526	0.148576	0.183333	0.804048	24	15	0.138098	0.0935479	0.449815	21.9048	14.7307	6.67365	0.0143244	0.33358	22.3422	14.5832	6.47972	0.160853	0.0248241
Drd2	0.502651	0.955957	24	13.0374	0.0725077	1	1	20	13	0.116586	0.309835	0.474907	20	14.2962	6.68476	0.714621	0.999805	21.3333	13.5838	6.54255	0.0757132	0.0115724
Foxg1	0.418552	0.955957	24	2.65282	0.0526464	0.611111	1	20	7	0.0697762	0.154344	0.449815	22.8369	6.22209	6.98456	0.373265	0.999805	22.279	5.51168	6.85022	0.0813619	0.0118773
Gabrb1	0.69666	0.955957	24	2.46668	0.0481976	1	1	20	3	0.0853008	0.455451	0.548327	20	7.07141	10.3625	0.890579	0.999805	21.3333	4.17876	10.286	0.0610458	0.00593487
Gabrd	0.524045	0.955957	24	4.07713	0.0774272	1	1	20	7	0.122735	0.166917	0.449815	20	10.1781	6.13681	0.560219	0.999805	21.3333	7.35532	6.03168	0.152222	0.025237
Iqsec2	0.679829	0.955957	21.9341	14.8985	0.0390755	0.611111	1	24	19	0.0181683	0.366996	0.509808	24.9612	11.1006	8.33427	0.708902	0.999805	23.6318	15.3587	8.27211	0.0499364	0.00603672
Cstb	0.425415	0.955957	24	13.565	0.126869	1	1	20	13	0.105577	0.258466	0.469668	21.3245	14.8775	8.19603	0.620655	0.999805	21.7748	13.8923	7.90432	0.131954	0.0166939
Chrna7	0.702152	0.955957	26.973	26.7031	0.031539	1	1	20	5	0.0820769	0.372339	0.512516	28	15.0464	8.6796	0.847438	0.999805	24.991	6.10405	8.65469	0.0224391	0.00259271
Cyp2b10	0.690946	0.955957	24	17.2556	0.0704896	1	1	20	17	0.108221	0.328685	0.483959	20	18.1558	4.37033	0.813264	0.999805	21.3333	17.6457	4.19901	0.161243	0.0384003
Slco2b1	0.703697	0.955957	24	17.8162	0.0307552	1	1	20	19	0.0367173	0.459375	0.548747	20	16.7557	3.8513	0.894447	0.999805	21.3333	17.9825	3.7876	0.0756681	0.0199778
Abcc4	0.160982	0.767691	21.0105	3.23177	0.0938068	0.183333	0.804048	20	3	0.0679708	0.169706	0.449815	20.2516	3.00007	6.49166	0.101793	0.600968	20.4207	3.07642	6.39771	0.0932642	0.0145778
Slc9a6	0.133284	0.732708	20.9005	1.35559	0.0414641	0.611111	1	24	3	0.0389752	0.184254	0.449815	23.8519	15.7896	9.38111	0.210346	0.742596	22.9175	0.82299	9.37861	0.0425285	0.00453462
Ralbp1	0.144337	0.745211	24	1.63448	0.0990019	0.611111	1	20	5	0.0748984	0.173723	0.449815	24.9612	15.1845	6.52812	0.213115	0.742596	22.9871	5.13489	6.55825	0.120151	0.0183205
Tgfb1	0.392614	0.955957	24	14.1281	0.220275	0.183333	0.804048	24	15	0.0671474	0.214861	0.449815	20	14.9748	6.90022	0.214352	0.742596	22.6667	14.7982	6.39604	0.251771	0.0393636
Vrk2	0.197237	0.852842	25.4268	24.8125	0.0520638	1	1	20	5	0.0297481	0.219579	0.449815	28	14.8215	4.9311	0.392696	0.999805	24.4756	6.08702	4.94823	0.0107056	0.00216353
Kcnab1	0.71919	0.955957	24	23.8828	0.0323996	1	1	20	3	0.0771304	0.5041	0.586207	20	19.1681	7.96311	0.916991	0.999805	21.3333	0.68208	7.89198	0.039989	0.00506704
Slc16a1	0.128759	0.732019	20.264	13.2109	0.181619	0.183333	0.804048	20	13	0.204574	0.160176	0.449815	24.5802	14.9011	8.9599	0.083688	0.522924	21.6147	13.7491	8.6568	0.184058	0.0212616
Pparg	0.0858202	0.662282	20.1616	12.7062	0.0837925	0.611111	1	24	13	0.0961552	0.138561	0.449815	26.1789	11.035	6.52733	0.131163	0.64947	23.4468	12.4732	6.38132	0.0864164	0.0135421
Piga	0.312825	0.955957	20.9005	3.40862	0.0549444	1	1	24	3	0.0734157	0.243512	0.46147	23.1655	15.2185	4.75865	0.524799	0.999805	22.6887	2.97316	4.76377	0.0591867	0.0124243
Zdhhc9	0.619514	0.955957	24	12.0321	0.023014	1	1	20	15	0.0293742	0.363444	0.509486	28	7.67785	8.67976	0.811115	0.999805	24	12.0661	8.65117	0.0239763	0.00277145
Tbc1d24	0.0171466	0.579688	21.3476	12.956	0.0868305	0.183333	0.804048	24	15	0.0778687	0.117746	0.449815	27.0588	14.9339	8.8128	0.0148498	0.33358	24.1355	14.3536	8.68973	0.0929195	0.010693
Rorb	0.51362	0.955957	24	1.94275	0.0596531	1	1	20	3	0.0640706	0.309669	0.474907	20	6.55462	7.61287	0.720284	0.999805	21.3333	3.88285	7.54993	0.0682623	0.00904145
Scn2b	0.679554	0.955957	24	2.81196	0.0688131	1	1	24	9	0.048134	0.317048	0.477127	20	7.00199	8.87928	0.800006	0.999805	22.6667	6.56214	8.76983	0.11533	0.0131507
Ptger3	0.145644	0.745211	21.1217	14.5749	0.131152	0.611111	1	20	15	0.120594	0.161197	0.449815	22.8369	18.1399	5.9667	0.20446	0.742596	21.3195	15.8806	5.82972	0.162811	0.0279278
Kcnt1	0.989393	0.992754	24	12.5689	0.00900474	1	1	24	15	0.0411938	0.658876	0.702343	28	10.6496	8.30219	0.990494	0.999805	25.3333	12.9529	8.23978	0.0109306	0.00132657
Scn3b	0.295523	0.955957	24	1.85156	0.112776	1	1	20	3	0.150925	0.169398	0.449815	21.9048	5.67257	9.81845	0.42442	0.999805	21.9683	3.54409	9.64052	0.124541	0.0129185
Cacna1i	0.388696	0.955957	24	3.84281	0.092304	0.183333	0.804048	24	7	0.172719	0.0887724	0.449815	22.2069	6.37361	7.62527	0.119438	0.64947	23.4023	5.78912	7.44892	0.198292	0.0266202
Nipa2	0.552065	0.955957	24	13.6388	0.0639563	1	1	24	21	0.0672416	0.289146	0.474907	24.9612	14.9953	6.13275	0.721255	0.999805	24.3204	16.1824	5.94685	0.0810605	0.0136308
Cat	0.972943	0.992754	24	19.4781	0.00930521	0.611111	1	24	21	0.061816	0.234303	0.452727	28	11.2622	9.44538	0.684513	0.999805	25.3333	19.9991	9.39388	0.0321626	0.00342378
Slc16a7	0.302863	0.955957	21.234	4.94848	0.0383577	0.183333	0.804048	24	7	0.0473135	0.127679	0.449815	23.1655	6.1563	8.50086	0.129	0.64947	22.7998	6.00778	8.41589	0.0629966	0.00748543
Cd36	0.860986	0.982612	24	1.69913	0.0647623	1	1	20	3	0.188108	0.666465	0.706373	20	7.01732	3.95591	0.981057	0.999805	21.3333	3.92814	3.80517	0.0820415	0.0215605
Slc25a27	0.514564	0.955957	24	2.00266	0.118081	1	1	20	3	0.1459	0.250407	0.466729	22.2069	5.91093	7.74334	0.663388	0.999805	22.069	3.65366	7.53322	0.135656	0.0180077
Cd40	0.544687	0.955957	24	13.5257	0.0504791	1	1	20	13	0.0960272	0.329241	0.483959	20	13.9359	5.25729	0.752329	0.999805	21.3333	13.5934	5.16127	0.0541197	0.0104857
Keap1	0.654277	0.955957	24	22.1185	0.0370101	0.611111	1	20	19	0.047095	0.263721	0.469668	20	15.7694	5.43726	0.609456	0.999805	21.3333	18.949	5.37217	0.07278	0.0135476
Keap1	0.787897	0.968132	24	13.7496	0.0432709	1	1	24	9	0.0547996	0.641388	0.695921	28	8.05937	6.93306	0.967952	0.999805	25.3333	10.2801	6.86512	0.0434555	0.0063299
Zeb2	0.294106	0.955957	22.3017	4.93082	0.0846083	1	1	20	9	0.0789173	0.221428	0.449815	20	9.4913	5.10222	0.485946	0.999805	20.7672	8.10189	5.05658	0.113879	0.022521
Zeb2	0.149532	0.752563	20.7917	5.31371	0.0570864	0.183333	0.804048	24	7	0.0997807	0.085565	0.449815	26.1789	4.74296	8.26154	0.059552	0.457061	23.6568	5.75015	8.14094	0.0991369	0.0121776
Gab2	0.13519	0.732708	20.7917	14.6658	0.093903	0.183333	0.804048	20	15	0.0915598	0.130204	0.449815	22.8369	16.2266	7.95088	0.0748298	0.522502	21.2095	15.3119	7.83915	0.109782	0.0140043
Mvp	0.00256363	0.393517	21.234	13.3422	0.125128	0.183333	0.804048	20	15	0.110985	0.0960648	0.449815	23.1655	13.8246	5.40209	0.00275691	0.282124	21.4665	14.1074	5.26926	0.128612	0.0244079
Slc7a3	0.895291	0.989458	24	15.9424	0.0551221	1	1	20	17	0.175755	0.438855	0.536766	26.6116	18.915	6.24453	0.931396	0.999805	23.5372	17.413	5.92979	0.116865	0.0197081
Irs2	0.016359	0.579688	20.0603	2.38519	0.108249	0.611111	1	20	3	0.122067	0.114934	0.449815	22.2069	3.00007	4.81203	0.035249	0.38648	20.7557	2.7951	4.67925	0.10542	0.0225294
Tnfsf10	0.39964	0.955957	24	3.96365	0.156742	0.183333	0.804048	20	7	0.261866	0.0881494	0.449815	20.2516	6.77204	4.94586	0.121129	0.64947	21.4172	6.12842	4.6348	0.292826	0.0631798
Cbs	0.845981	0.982612	20.6839	7.93902	0.0109809	0.611111	1	24	9	0.0848679	0.109396	0.449815	28	3.50842	7.4201	0.452348	0.999805	24.228	7.38436	7.3025	0.0234683	0.00321374
Kat2b	0.334113	0.955957	20.6839	3.63673	0.0597503	1	1	20	1	0.0333945	0.295207	0.474907	20	10.0373	6.00867	0.591706	0.999805	20.228	4.01236	5.98423	0.0622053	0.0103949
Smc1a	0.523098	0.955957	24	12.7737	0.0455856	1	1	20	11	0.0499037	0.393735	0.52364	26.6116	15.2167	7.23242	0.788497	0.999805	23.5372	12.9771	7.16789	0.0445928	0.00622119
Sh3bgrl2	0.781839	0.967841	24	16.1656	0.0459388	1	1	20	19	0.0666618	0.375062	0.512516	20	14.8323	6.98679	0.873631	0.999805	21.3333	16.6665	6.85033	0.0901918	0.0131661
Gpr98	0.588654	0.955957	24	18.7655	0.026111	0.183333	0.804048	20	19	0.0490187	0.0895393	0.449815	21.0458	18.7397	4.33848	0.15849	0.675786	21.6819	18.9699	4.26072	0.0648346	0.0152168
Casp8	0.12224	0.708071	20.1616	12.7293	0.193343	0.611111	1	20	11	0.209616	0.167781	0.449815	20	14.463	6.25858	0.187612	0.729073	20.0539	12.7272	5.98175	0.194087	0.0324465
Cul4b	0.476629	0.955957	24	2.76792	0.0619974	0.611111	1	24	7	0.0718508	0.175285	0.449815	21.6107	6.2318	8.53459	0.428852	0.999805	23.2036	5.4452	8.43486	0.105122	0.0124628
Efhc2	0.882079	0.989087	23.7619	16.5754	0.0418569	1	1	24	9	0.117639	0.64666	0.696578	28	10.8409	4.87918	0.980525	0.999805	25.254	11.7178	4.75166	0.0162629	0.00342256
Per3	0.0877656	0.662282	20.5773	0.67072	0.24456	0.183333	0.804048	24	23	0.290542	0.0985374	0.449815	22.5175	20.058	7.57929	0.0447552	0.416359	22.3649	21.4813	7.17015	0.2967	0.0413798
Per2	0.379113	0.955957	20.0603	0.148735	0.342281	0.611111	1	24	23	0.318458	0.177058	0.449815	22.5175	15.5988	7.60428	0.381225	0.999805	22.1926	20.0073	7.18721	0.50088	0.0696904
Ap1s2	0.360745	0.955957	20.4718	14.5678	0.046688	1	1	20	17	0.026616	0.263988	0.469668	20	15.066	7.2867	0.582447	0.999805	20.1573	15.542	7.1867	0.0538682	0.00749554
Rora	0.813882	0.982612	24	1.61505	0.0728514	1	1	24	9	0.132161	0.518817	0.595055	23.1655	6.19578	7.26143	0.943231	0.999805	23.7218	5.76006	7.11683	0.0888296	0.0124816
Allc	0.537388	0.955957	24	2.77046	0.0868972	1	1	20	3	0.133231	0.397206	0.52364	28	7.12916	4.08422	0.797638	0.999805	24	4.14209	4.00346	0.128795	0.032171
Rest	0.627446	0.955957	24	11.5884	0.0372485	1	1	20	13	0.0568652	0.34129	0.494226	20	13.4186	5.27545	0.798456	0.999805	21.3333	12.8899	5.20666	0.0375794	0.00721756
Ptgs2	0.576282	0.955957	24	13.8496	0.484156	1	1	20	13	0.450807	0.357748	0.503801	20	14.8178	9.81193	0.788749	0.999805	21.3333	13.9883	8.55749	0.526163	0.0614857
Reln	0.664916	0.955957	24	17.083	0.0472106	0.183333	0.804048	24	19	0.0756222	0.141038	0.449815	22.8369	18.8388	8.61742	0.228979	0.742596	23.6123	18.334	8.43922	0.12999	0.015403
Bad	0.412105	0.955957	20.264	19.8474	0.0514414	0.611111	1	20	1	0.0813767	0.284547	0.474907	20	11.2042	5.63178	0.509477	0.999805	20.088	19.4981	5.63282	0.0664548	0.0117978
Scn4b	0.98522	0.992754	23.4824	16.2087	0.00647805	1	1	24	9	0.0807681	0.327009	0.483959	28	10.6539	4.88028	0.893753	0.999805	25.1608	11.5831	4.8022	0.00312883	0.00065154
Scn5a	0.432479	0.955957	24	15.3607	0.0860446	0.183333	0.804048	20	17	0.0840931	0.148354	0.449815	20	15.2639	4.89981	0.180112	0.714036	21.3333	16.0439	4.71153	0.131679	0.0279482
Scn7a	0.838223	0.982612	21.6957	16.2308	0.0456994	1	1	20	15	0.15166	0.193907	0.449815	28	11.1892	5.96896	0.726105	0.999805	23.2319	15.4776	5.92424	0.0558399	0.00942566
Rplp2	0.292007	0.955957	24	12.5353	0.125467	1	1	20	13	0.18002	0.209384	0.449815	20	12.3822	4.2177	0.470751	0.999805	21.3333	12.7517	4.03261	0.127569	0.0316343
Spg21	0.317864	0.955957	24	14.074	0.0701387	0.611111	1	20	17	0.046016	0.167739	0.449815	20	14.8973	7.49324	0.335142	0.989314	21.3333	15.5634	7.35266	0.0872157	0.0118618
Slc26a4	0.0144237	0.579688	21.234	3.13733	0.167095	0.183333	0.804048	24	3	0.18854	0.0951929	0.449815	24.2105	4.0797	6.72106	0.0109816	0.33358	23.1482	3.40484	6.50214	0.18777	0.0288782
Pcdh7	0.554662	0.955957	24	16.4324	0.0469248	0.183333	0.804048	20	19	0.0729757	0.164306	0.449815	20	15.2882	8.47308	0.224948	0.742596	21.3333	16.9557	8.36253	0.0943812	0.0112862
Pmm2	0.581671	0.955957	24	15.1171	0.0320791	0.611111	1	24	19	0.068068	0.142244	0.449815	26.1789	15.2218	7.29102	0.426664	0.999805	24.7263	16.4343	7.23063	0.0517741	0.00716038
Atp7b	0.0710007	0.643079	21.1217	12.1626	0.105288	0.183333	0.804048	24	15	0.10536	0.140057	0.449815	24.5802	11.1029	5.81264	0.0495841	0.422799	23.2339	12.8288	5.6686	0.107229	0.0189162
Nde1	0.241047	0.948735	20.0603	3.83885	0.169725	0.183333	0.804048	20	3	0.117144	0.209571	0.449815	22.2069	9.67676	6.707	0.154127	0.667922	20.7557	5.14516	6.64252	0.184961	0.027845
Prkcd	0.545664	0.955957	24	12.3099	0.0598196	1	1	20	13	0.0955976	0.378961	0.512516	20	14.5839	6.3347	0.789523	0.999805	21.3333	13.4906	6.20592	0.0589229	0.00949464
Nadsyn1	0.711327	0.955957	24	23.8465	0.0513617	1	1	20	3	0.10978	0.452108	0.546446	20	5.85395	4.92595	0.893381	0.999805	21.3333	3.1209	4.86785	0.0495238	0.0101736
Abcb4	0.13604	0.732708	21.4624	14.0889	0.165709	0.611111	1	20	15	0.191862	0.138253	0.449815	23.5036	11.5192	5.52503	0.177445	0.714036	21.6553	13.7598	5.36136	0.1677	0.0312794
Atp6v0c	0.0495598	0.643054	20.9005	14.5101	0.102546	0.183333	0.804048	20	17	0.144512	0.0949679	0.449815	23.8519	15.096	6.62139	0.0284261	0.383618	21.5841	15.6052	6.48445	0.12277	0.0189331
Upf3b	0.104222	0.686392	20.4718	3.60231	0.121359	0.611111	1	24	3	0.120751	0.140356	0.449815	20	5.78038	5.77192	0.150573	0.667922	21.4906	4.20556	5.61453	0.130455	0.0232353
Slc1a6	0.921208	0.991688	24	11.5708	0.0367281	1	1	20	9	0.103555	0.825932	0.841845	28	7.93632	6.34903	0.997224	0.999805	24	9.79904	6.24338	0.0528828	0.00847023
Ccl12	0.331554	0.955957	20.264	13.5689	0.12756	1	1	20	13	0.121818	0.28501	0.474907	20	14.8928	3.62614	0.580405	0.999805	20.088	13.8168	3.36875	0.129943	0.0385731
Tor3a	0.88599	0.989087	24	14.9633	0.0233272	1	1	20	19	0.0289356	0.619598	0.67823	20	14.5526	6.73785	0.976911	0.999805	21.3333	16.1648	6.64746	0.0396604	0.00596625
Shmt1	0.710276	0.955957	21.0105	16.3916	0.0661491	1	1	20	15	0.154789	0.218148	0.449815	25.76	11.2619	5.20767	0.713244	0.999805	22.2568	15.1657	5.14753	0.0679575	0.013202
Slc22a4	0.106128	0.686392	20.0603	12.8365	0.145985	1	1	20	13	0.184039	0.162499	0.449815	25.3543	14.8605	6.47123	0.229415	0.742596	21.8049	13.6374	6.24267	0.145928	0.0233759
Slc2a3	0.519792	0.955957	24	14.0736	0.0572818	1	1	20	13	0.11459	0.199722	0.449815	25.76	14.9631	8.82891	0.6053	0.999805	23.2533	14.0825	8.67653	0.0608742	0.00701595
Slc6a1	0.697299	0.955957	24	17.7412	0.0187298	0.0305556	0.781713	24	19	0.0204474	0.163055	0.449815	21.3245	18.8914	9.88679	0.078841	0.522502	23.1082	18.6039	9.81443	0.0526371	0.00536323
Slc6a3	0.201691	0.85999	20.0603	16.9594	0.0704566	0.0305556	0.781713	24	19	0.0831307	0.0950283	0.449815	22.2069	18.6848	4.87315	0.0211653	0.341987	22.0891	18.2506	4.73706	0.112825	0.0238176
Sp1	0.0712205	0.643079	21.1217	13.4181	0.0620064	0.611111	1	24	13	0.0542236	0.153323	0.449815	23.8519	14.5996	5.51123	0.123841	0.64947	22.9912	13.7159	5.41999	0.0637583	0.0117635
Fa2h	0.582403	0.955957	20.0603	10.4634	0.0524911	1	1	20	9	0.0777719	0.41432	0.529984	20.2516	10.5445	7.69791	0.828227	0.999805	20.104	10.0038	7.58553	0.0633843	0.00835595
Mboat7	0.16254	0.767691	20.0603	16.1084	0.0418762	0.183333	0.804048	24	19	0.0502783	0.0931004	0.449815	23.5036	18.6486	8.34721	0.0671877	0.49111	22.5213	17.9277	8.27254	0.0666471	0.00805643
Ppdpf	0.0440761	0.643054	21.1217	14.331	0.0983757	0.611111	1	24	15	0.112527	0.0951017	0.449815	22.2069	14.4406	6.82409	0.0634519	0.475115	22.4429	14.616	6.71579	0.106926	0.0159216
Cacnb4	0.967931	0.992754	24	7.992	0.00987122	1	1	24	9	0.0633247	0.299029	0.474907	28	6.87951	5.77014	0.870742	0.999805	25.3333	8.06428	5.66332	0.0283232	0.00500116
Usf1	0.468799	0.955957	24	2.88443	0.0511815	0.611111	1	20	7	0.0571348	0.181062	0.449815	20	6.70915	6.65252	0.432444	0.999805	21.3333	5.86433	6.55719	0.080665	0.0123018
Timp4	0.18171	0.820368	20.3673	5.35665	0.158282	0.183333	0.804048	24	5	0.205633	0.106448	0.449815	23.1655	3.00006	8.68571	0.0799922	0.522502	22.5109	4.51404	8.47373	0.196861	0.023232
Ube2a	0.471094	0.955957	24	13.6426	0.0781308	1	1	20	13	0.0535717	0.27756	0.474907	20	14.8431	8.57588	0.667362	0.999805	21.3333	13.938	8.39262	0.0828354	0.00987003
Tcn2	0.520735	0.955957	24	3.58718	0.129718	0.183333	0.804048	20	9	0.146695	0.162536	0.449815	20	7.7606	8.09771	0.2148	0.742596	21.3333	7.25925	7.91886	0.231879	0.0292819
Tert	0.281763	0.955957	24	0.959222	0.0838544	1	1	20	3	0.108867	0.20282	0.449815	20	5.08093	5.1467	0.454777	0.999805	21.3333	3.16105	5.04647	0.0848196	0.0168077
Nr2f1	0.990912	0.992754	24	4.69836	0.00499818	1	1	24	9	0.0522758	0.40616	0.526123	28	6.70958	6.77912	0.935463	0.999805	25.3333	6.79995	6.68831	0.0142256	0.00212693
C3	0.464844	0.955957	24	15.5929	0.134596	0.611111	1	24	17	0.198861	0.12606	0.449815	21.6107	15.6719	5.62206	0.353531	0.999805	23.2036	16.1157	5.30281	0.210029	0.0396071
Trpc4	0.927313	0.991688	24	14.9363	0.0239716	0.611111	1	24	19	0.123103	0.313014	0.475719	28	15.0286	9.0921	0.74943	0.999805	25.3333	16.3837	8.92524	0.0357482	0.0040053
Trpm2	0.961144	0.992754	24	18.4075	0.0174213	1	1	20	3	0.0697773	0.933718	0.933718	20	6.73053	6.39486	0.999805	0.999805	21.3333	4.45709	6.32752	0.00912755	0.00144251
Trim3	0.593539	0.955957	24	15.4577	0.050453	0.611111	1	24	19	0.0733256	0.189219	0.449815	20	15.0586	9.6955	0.498788	0.999805	22.6667	16.5562	9.55571	0.0876917	0.00917689
Cetn3	0.526714	0.955957	24	22.2583	0.041754	0.611111	1	20	1	0.0518362	0.187524	0.449815	20	18.8908	7.02426	0.467686	0.999805	21.3333	20.7632	6.94631	0.0658237	0.00947606
Abcb6	0.092801	0.67761	20.5773	14.4799	0.13069	0.183333	0.804048	24	17	0.149332	0.107731	0.449815	25.3543	15.1773	7.11782	0.0497787	0.422799	23.3106	15.6375	6.87284	0.158765	0.0231004
Chrm3	0.780251	0.967841	24	2.22095	0.0489552	0.611111	1	24	7	0.169085	0.229389	0.449815	28	5.63864	8.46551	0.619243	0.999805	25.3333	4.95626	8.30512	0.0814629	0.00980876
Chrna3	0.9489	0.992754	24	15.8168	0.0153809	1	1	24	9	0.0554503	0.820925	0.84008	28	10.6492	5.27545	0.997844	0.999805	25.3333	11.5751	5.21333	0.00932282	0.00178827
Chrna5	0.584572	0.955957	24	13.4773	0.0609409	1	1	24	13	0.0980755	0.308898	0.474907	28	14.5593	5.61019	0.754153	0.999805	25.3333	13.707	5.46059	0.0626266	0.0114688
Mbd6	0.318632	0.955957	20.3673	16.0549	0.0419953	0.183333	0.804048	24	19	0.0718497	0.103412	0.449815	25.76	18.9067	7.42124	0.115751	0.64947	23.3758	18.0317	7.31205	0.0743269	0.010165
Clcn1	0.770932	0.967841	24	8.41309	0.034108	1	1	20	9	0.0871943	0.828134	0.841845	20	8.71452	4.71679	0.989202	0.999805	21.3333	8.79923	4.65239	0.0736086	0.0158217
Clcn7	0.364075	0.955957	20.4718	15.2377	0.0385416	0.183333	0.804048	24	19	0.090034	0.10769	0.449815	28	18.6727	7.84135	0.130204	0.64947	24.1573	17.7449	7.73918	0.0677977	0.00876032
Tpp1	0.532665	0.955957	24	3.05574	0.0725591	0.611111	1	20	7	0.0447423	0.225248	0.449815	20	7.36116	9.80176	0.515198	0.999805	21.3333	6.16619	9.71058	0.120567	0.012416
Cyp2r1	0.925484	0.991688	24	11.4165	0.037599	1	1	24	9	0.187928	0.223801	0.449815	28	13.2764	5.18151	0.789943	0.999805	25.3333	11.2003	5.03891	0.0403209	0.00800191
Clcn5	0.0553596	0.643054	24	12.5532	0.0148181	0.611111	1	24	9	0.0354278	0.10465	0.449815	28	6.44867	5.78696	0.0799001	0.522502	25.3333	9.52331	5.7517	0.0194862	0.00338791
Col1a1	0.681457	0.955957	24	6.26161	0.0313848	0.183333	0.804048	24	9	0.0835602	0.105203	0.449815	24.9612	6.52703	6.79428	0.193395	0.742152	24.3204	7.25669	6.6547	0.0970384	0.0145819
Glyctk	0.685096	0.955957	24	12.6922	0.0522391	1	1	20	15	0.0697401	0.401591	0.52364	28	10.079	4.79722	0.85929	0.999805	24	12.9454	4.73968	0.0521316	0.010999
Glyctk	0.434484	0.955957	24.0482	1.54544	0.0458997	0.611111	1	24	5	0.0576609	0.150117	0.449815	28	10.3557	5.76562	0.375246	0.999805	25.3494	5.39925	5.71323	0.061012	0.0106791
Unc5d	0.826786	0.982612	20.3673	18.3875	0.0776592	1	1	20	1	0.0695797	0.696853	0.735168	20	7.69537	7.78744	0.981414	0.999805	20.1224	1.19006	7.77229	0.0438624	0.00564343
Mblac2	0.858	0.982612	24	18.3148	0.0308203	1	1	20	17	0.064227	0.463474	0.551498	20	18.782	8.21	0.933446	0.999805	21.3333	18.1482	8.07575	0.0769817	0.00953245
Cyp1b1	0.428375	0.955957	24	13.4913	0.131504	1	1	20	13	0.163176	0.263771	0.469668	20	14.5847	4.81481	0.627966	0.999805	21.3333	13.8083	4.55241	0.138679	0.0304628
Cyp27a1	0.184412	0.820499	24	12.9886	0.0675188	0.611111	1	24	11	0.0656178	0.156054	0.449815	28	10.8689	5.40708	0.232212	0.742596	25.3333	11.714	5.28022	0.0717491	0.0135883
Cyp27b1	0.566656	0.955957	24	6.10249	0.0553265	1	1	20	9	0.0749339	0.413701	0.529984	20	7.62781	4.24065	0.821137	0.999805	21.3333	7.74899	4.16986	0.135516	0.0324989
Akr1b3	0.0827029	0.662282	27.7222	13.4281	0.18143	0.611111	1	20	15	0.0804388	0.13743	0.449815	25.3543	17.8649	5.60288	0.127235	0.64947	24.3589	15.9389	5.45363	0.200347	0.0367365
Flna	0.273402	0.955957	20.0603	13.9722	0.156426	0.611111	1	20	13	0.0893811	0.227064	0.449815	21.9048	14.9948	8.07118	0.365119	0.999805	20.655	13.9844	7.76455	0.159222	0.0205062
Ddhd2	0.881136	0.989087	24	3.38443	0.0234596	1	1	24	9	0.0784111	0.355392	0.503801	25.3543	9.51477	7.87985	0.887816	0.999805	24.4514	7.45038	7.80769	0.0337322	0.00432038
Cln8	0.324079	0.955957	23.4824	15.6202	0.0270454	0.183333	0.804048	24	17	0.0430476	0.099309	0.449815	21.3245	17.2515	3.37985	0.113908	0.64947	22.9356	16.6703	3.33061	0.0464474	0.0139456
Akt1	0.928684	0.991688	20.5773	19.7421	0.0125947	1	1	20	1	0.0393992	0.920563	0.923572	20	9.94377	8.78291	0.999429	0.999805	20.1924	0.259621	8.76572	0.014372	0.00163957
Gabra3	0.976729	0.992754	24	0.839267	0.0203043	1	1	24	1	0.105841	0.336773	0.489997	28	10.8169	9.537	0.89801	0.999805	25.3333	3.07195	9.48582	0.0192564	0.00203002
Mfsd8	0.0538737	0.643054	20.9005	4.52595	0.144142	0.183333	0.804048	20	7	0.191542	0.0846653	0.449815	21.9048	5.31417	7.30565	0.0277599	0.383618	20.9351	5.62978	7.13026	0.183368	0.0257169
Sv2c	0.540888	0.955957	24	14.4272	0.21648	1	1	20	13	0.265842	0.303551	0.474907	20	14.8557	8.1101	0.728813	0.999805	21.3333	14.1682	7.57729	0.241351	0.0318519
Emp1	0.459233	0.955957	24	13.7262	0.266779	1	1	20	13	0.209954	0.274684	0.474907	20	14.8118	6.40346	0.657647	0.999805	21.3333	13.9512	5.79766	0.283785	0.0489482
F5	0.689107	0.955957	24	5.11892	0.246357	1	1	20	7	0.484941	0.236734	0.454233	20	10.5796	6.23285	0.72709	0.999805	21.3333	7.70229	5.67689	0.560046	0.0986536
Aldh2	0.753555	0.955957	24	1.7783	0.0270729	1	1	20	7	0.0909457	0.167077	0.449815	28	5.32446	4.52007	0.657129	0.999805	24	4.86026	4.39021	0.0368755	0.0083995
Aldh2	0.357902	0.955957	24	2.34592	0.180597	0.183333	0.804048	24	5	0.109457	0.172382	0.449815	20.7742	3.63021	8.00353	0.175614	0.714036	22.9247	3.68104	7.82243	0.218549	0.0279387
Hepacam	0.419339	0.955957	20.5773	1.72034	0.0952383	1	1	24	1	0.121997	0.278007	0.474907	23.1655	3.00007	8.78762	0.636369	0.999805	22.5809	1.91731	8.79096	0.0864669	0.00983589
Gsta2	0.12223	0.708071	21.0105	1.76637	0.0873736	1	1	20	5	0.1565	0.185675	0.449815	28	16.6573	3.64688	0.27123	0.849668	23.0035	5.61	3.68795	0.0544958	0.0147767
Fdps	0.750301	0.955957	24	15.5901	0.101283	1	1	24	21	0.226727	0.229855	0.449815	24.2105	15.2958	8.75805	0.741949	0.999805	24.0702	17.1201	8.35582	0.199623	0.0238903
Fgfr1	0.49306	0.955957	24	13.3197	0.140959	1	1	20	13	0.146044	0.3048	0.474907	20	14.7248	9.30618	0.70501	0.999805	21.3333	13.808	8.98637	0.148205	0.0164922
Drd4	0.50298	0.955957	24	13.3514	0.19181	1	1	24	21	0.265762	0.29697	0.474907	23.8519	14.7816	5.57059	0.703361	0.999805	23.9506	16.0364	5.09702	0.224727	0.0440898
Agtr1a	0.522235	0.955957	20.0603	12.3229	0.0341183	1	1	20	15	0.0514234	0.44892	0.544736	25.3543	11.1493	4.67966	0.821154	0.999805	21.8049	13.1705	4.59631	0.0324736	0.00706515
Ager	0.651318	0.955957	24	19.7646	0.0240105	0.611111	1	24	21	0.107592	0.0900604	0.449815	28	22.9999	5.30429	0.353733	0.999805	25.3333	21.2778	5.20693	0.0530372	0.0101859
Abat	0.0292826	0.60389	26.6133	25.9822	0.0707313	0.183333	0.804048	24	23	0.0682047	0.0984228	0.449815	27.0588	22.9999	5.15596	0.0195577	0.341987	25.8907	24.0521	5.03938	0.0758768	0.0150568
Dcx	0.96704	0.992754	24	0.220668	0.0289112	1	1	20	3	0.168575	0.820729	0.84008	20	6.68825	6.96225	0.998269	0.999805	21.3333	3.43756	6.77816	0.0384926	0.00567891
Nags	0.625451	0.955957	24	17.9431	0.0387464	0.611111	1	20	19	0.0868014	0.110264	0.449815	21.0458	18.2108	4.88239	0.38691	0.999805	21.6819	18.5409	4.77208	0.0972361	0.020376
Dhcr7	0.154084	0.762966	20.3673	15.3268	0.10646	0.0305556	0.781713	24	17	0.123433	0.108213	0.449815	22.5175	16.0127	7.17944	0.0190171	0.341987	22.2949	16.1405	7.01462	0.140468	0.020025
Gli3	0.930313	0.991688	24	11.3637	0.0221713	1	1	20	17	0.0479519	0.481994	0.571321	28	8.77008	6.62491	0.952281	0.999805	24	10.6962	6.58629	0.0280144	0.00425343
Glul	0.141957	0.745211	20.4718	4.03424	0.227564	0.183333	0.804048	24	3	0.121244	0.148953	0.449815	20	4.06285	10.7336	0.0851667	0.522924	21.4906	3.76678	10.5343	0.239569	0.0227418
Gsr	0.0814233	0.662282	20.6839	14.5149	0.139858	0.183333	0.804048	24	17	0.167373	0.102495	0.449815	24.9612	15.2151	7.10216	0.0435956	0.416359	23.2151	15.6387	6.84952	0.17135	0.0250164
Gss	0.348159	0.955957	24	1.86063	0.0530346	1	1	20	3	0.0857821	0.178567	0.449815	23.8519	5.82653	6.33237	0.474741	0.999805	22.6173	3.54893	6.22328	0.0604472	0.00971308
Gsta3	0.029506	0.60389	21.1217	1.91278	0.124175	1	1	20	3	0.14613	0.144346	0.449815	23.5036	20.573	4.2237	0.0909628	0.547561	21.5418	0.999951	4.16171	0.128905	0.030974
Grm1	0.0746626	0.654898	24	1.85404	0.130234	0.183333	0.804048	24	3	0.139496	0.0966841	0.449815	24.5802	3.00006	8.15094	0.0391597	0.400734	24.1934	2.6165	7.97124	0.146447	0.0183719
Kcnmb3	0.53005	0.955957	24	17.3411	0.0263005	0.183333	0.804048	20	19	0.0585074	0.0852191	0.449815	21.9048	16.8019	4.30284	0.143132	0.667922	21.9683	17.7681	4.24255	0.064308	0.0151579
Pde7b	0.689993	0.955957	24	3.44813	0.151467	0.611111	1	24	7	0.242186	0.219371	0.449815	22.5175	6.81345	7.93391	0.5748	0.999805	23.5058	5.82619	7.62019	0.312782	0.0410464
Srpx2	0.843428	0.982612	24	17.7062	0.033958	1	1	20	17	0.0999947	0.177995	0.449815	25.76	15.1919	5.39248	0.704724	0.999805	23.2533	16.9151	5.2994	0.0693209	0.0130809
Gba	0.457189	0.955957	20.4718	20.0087	0.0577273	1	1	20	19	0.090297	0.30289	0.474907	20	15.2475	7.87941	0.682889	0.999805	20.1573	18.1614	7.82369	0.0726	0.00927951
Gnl3	0.113386	0.686392	20.3673	14.3731	0.156834	0.611111	1	20	17	0.125003	0.13411	0.449815	20	14.8945	7.0415	0.154471	0.667922	20.1224	15.4143	6.78548	0.177299	0.0261291
Gc	0.0422827	0.643054	20.1616	12.9784	0.0653711	0.183333	0.804048	24	13	0.061346	0.11908	0.449815	23.1655	14.5155	4.03869	0.0299103	0.383618	22.4424	13.5636	3.95218	0.0661166	0.0167292
App	0.475898	0.955957	24	1.91291	0.0158646	1	1	20	3	0.0206438	0.248842	0.466729	20	6.2353	11.1635	0.640597	0.999805	21.3333	3.78474	11.1392	0.0179864	0.0016147
Fas	0.435644	0.955957	24	16.2556	0.104613	0.611111	1	20	19	0.18051	0.088402	0.449815	20	15.932	4.35007	0.27719	0.859567	21.3333	17.2005	4.14473	0.210977	0.0509026
Apeh	0.0162932	0.579688	21.234	2.56902	0.109267	0.183333	0.804048	20	5	0.109799	0.104319	0.449815	20.5096	2.49037	7.25584	0.0129838	0.33358	20.5812	3.35547	7.14501	0.110346	0.0154438
Cdkl4	0.943392	0.992754	24	1.08552	0.0533553	1	1	20	1	0.124783	0.820068	0.84008	20	9.93546	7.67748	0.997673	0.999805	21.3333	2.0022	7.54695	0.0625056	0.00828223
Htr1d	0.721879	0.955957	23.9042	14.1644	0.0323	1	1	20	15	0.0578026	0.521869	0.595055	20	11.2688	4.62836	0.924017	0.999805	21.3014	13.4786	4.54067	0.0332561	0.00732405
Htr2a	0.6943	0.955957	24	19.8461	0.0954045	0.611111	1	20	19	0.170282	0.199434	0.449815	20	18.0157	8.63648	0.551634	0.999805	21.3333	19.046	8.40939	0.233875	0.0278111
Htr2c	0.807308	0.979619	24	4.26536	0.0904965	1	1	24	9	0.150522	0.331387	0.484457	20	9.78406	7.65136	0.852827	0.999805	22.6667	8.0032	7.42874	0.154534	0.0208022
Gstm4	0.474153	0.955957	20.6839	15.9248	0.0715987	0.183333	0.804048	24	19	0.109941	0.131595	0.449815	26.1789	18.8811	6.52476	0.176901	0.714036	23.6209	17.9758	6.311	0.132196	0.0209469
H2-Aa	0.314582	0.955957	20.1616	18.9927	0.0188304	0.183333	0.804048	20	19	0.0190325	0.141815	0.449815	20.2516	16.6275	4.2773	0.141953	0.667922	20.1377	18.2317	4.26242	0.0258595	0.00606686
Cfh	0.629103	0.955957	24	4.13663	0.0716328	1	1	24	3	0.0988017	0.264666	0.469668	20	15.102	6.57515	0.732563	0.999805	22.6667	1.64154	6.62959	0.0488775	0.00737263
P2rx7	0.00213136	0.393517	21.234	12.5322	0.0578722	0.0305556	0.781713	24	11	0.0776476	0.0976881	0.449815	27.5214	10.5176	6.85269	0.000537887	0.165131	24.2518	11.5299	6.7804	0.0643937	0.00949703
Park2	0.954513	0.992754	24	14.2433	0.0257319	1	1	24	15	0.0592344	0.719497	0.751312	28	8.66009	6.59565	0.993311	0.999805	25.3333	13.3584	6.54658	0.0293356	0.00448105
Ddr2	0.535444	0.955957	20.9005	9.60975	0.0222465	0.183333	0.804048	24	11	0.0305135	0.14772	0.449815	24.9612	7.02853	6.39764	0.20584	0.742596	23.2873	9.38326	6.32843	0.0334065	0.0052788
Ophn1	0.29417	0.955957	23.7619	3.59088	0.0426658	0.611111	1	20	7	0.0359859	0.211968	0.449815	20	7.63041	7.1548	0.366017	0.999805	21.254	6.36815	7.12786	0.073257	0.0102776
Myh1	0.113043	0.686392	20.1616	3.52796	0.0541656	1	1	24	1	0.077377	0.153325	0.449815	28	10.8638	3.52594	0.230128	0.742596	24.0539	4.67041	3.55452	0.0684191	0.0192485
Nfe2l2	0.414235	0.955957	24	1.25399	0.0711451	1	1	24	3	0.0701867	0.309024	0.474907	26.6116	15.2835	7.21829	0.661616	0.999805	24.8705	2.57625	7.18685	0.0795534	0.0110693
Nmbr	0.65766	0.955957	24	0.853789	0.153721	1	1	20	3	0.243254	0.424145	0.535854	20	6.39071	5.83596	0.862434	0.999805	21.3333	3.52731	5.65262	0.163283	0.0288862
Nnmt	0.543367	0.955957	24	21.0974	0.0558602	1	1	20	19	0.0857333	0.436387	0.536766	20	17.0886	4.74481	0.823948	0.999805	21.3333	19.0776	4.68136	0.126035	0.0269228
Notch3	0.157024	0.765179	20.7917	14.1012	0.15707	0.0305556	0.781713	24	15	0.103703	0.154709	0.449815	21.6107	14.9853	6.54794	0.025362	0.383618	22.1341	14.7334	6.26053	0.171385	0.0273754
Notch4	0.550466	0.955957	24	17.7456	0.0661316	0.183333	0.804048	20	19	0.161617	0.0849255	0.449815	21.0458	17.2531	6.15052	0.146432	0.667922	21.6819	18.1054	5.9968	0.166305	0.0277324
Myh11	0.634206	0.955957	24	4.5936	0.0650962	0.611111	1	24	9	0.141413	0.145861	0.449815	20.7742	7.10576	6.53502	0.452246	0.999805	22.9247	6.9945	6.36528	0.159511	0.0250596
Atp1a2	0.0174019	0.579688	21.234	2.47309	0.118984	0.183333	0.804048	24	3	0.113493	0.11298	0.449815	23.5036	3.64772	10.5122	0.0145462	0.33358	22.9126	3.02915	10.3724	0.123509	0.0119075
Mmp9	0.865322	0.983904	24	13.2063	0.0360414	1	1	20	17	0.052333	0.734822	0.764713	28	18.7923	5.79946	0.98894	0.999805	24	16.4838	5.68713	0.0412596	0.00725491
Mthfd1	0.102646	0.686392	20.7917	15.3848	0.117434	0.0305556	0.781713	20	17	0.111431	0.0969124	0.449815	20	16.4812	7.50496	0.0127335	0.33358	20.2639	16.3136	7.38578	0.151354	0.0204926
Mtrr	0.00580234	0.578684	21.234	2.24634	0.155411	0.611111	1	20	3	0.168966	0.107672	0.449815	23.8519	3.00007	6.77465	0.0152121	0.33358	21.6953	2.75932	6.57465	0.155053	0.0235834
Kcnj9	0.519046	0.955957	24	1.52957	0.0891056	1	1	20	3	0.0726906	0.316912	0.477127	20	5.17494	7.89963	0.72931	0.999805	21.3333	3.34883	7.80713	0.0950044	0.0121689
Aqp4	0.294113	0.955957	20.0603	14.4355	0.257639	0.611111	1	24	17	0.118648	0.221134	0.449815	20.5096	15.0017	9.78412	0.374659	0.999805	21.5233	15.4924	9.22989	0.29269	0.031711
Ido1	0.84303	0.982612	24	20.2463	0.0283167	1	1	20	3	0.063808	0.570557	0.634642	20	18.7875	4.73033	0.961864	0.999805	21.3333	20.6938	4.62526	0.047986	0.0103748
Inha	0.601471	0.955957	24	1.5005	0.142163	1	1	20	3	0.1834	0.357513	0.503801	21.0458	5.78472	7.32297	0.799514	0.999805	21.6819	3.5	7.07555	0.156312	0.0220919
Irs1	0.276907	0.955957	24	1.74676	0.135525	1	1	20	3	0.206189	0.161683	0.449815	24.2105	5.4664	6.83367	0.399824	0.999805	22.7368	3.40011	6.59317	0.15103	0.0229071
Abcc6	0.936761	0.992754	24	23.3983	0.0154625	1	1	24	1	0.0572018	0.353578	0.503801	28	10.9595	5.65435	0.899412	0.999805	25.3333	2.24392	5.62442	0.0113211	0.00201285
Itgb3	0.00753985	0.578684	24	12.7734	0.0870029	0.0305556	0.781713	24	15	0.0631432	0.106095	0.449815	25.3543	14.5491	5.01293	0.00166216	0.255142	24.4514	14.1078	4.92071	0.0878251	0.0178481
Gstk1	0.481674	0.955957	24	2.25844	0.173793	1	1	20	3	0.0416746	0.258123	0.469668	20	9.32154	8.37927	0.653735	0.999805	21.3333	4.40873	8.23637	0.209915	0.0254864
Kcna1	0.889459	0.989362	24	15.2618	0.0292793	1	1	24	21	0.0606112	0.531288	0.599364	20	14.9502	9.33343	0.959549	0.999805	22.6667	17.0505	9.17983	0.0554596	0.00604146
Rhoa	0.747678	0.955957	24	19.1201	0.015308	1	1	20	19	0.0310116	0.434995	0.536766	20	15.3802	11.1898	0.895699	0.999805	21.3333	17.8391	11.1486	0.0381963	0.00342611
Rhoa	0.414438	0.955957	20.6839	13.9156	0.0940893	1	1	20	11	0.0621668	0.288365	0.474907	22.8369	14.9987	6.60027	0.643058	0.999805	21.1736	13.2812	6.37382	0.0917761	0.0143989
Rhoa	0.206812	0.869742	20.9005	13.7673	0.0594849	0.611111	1	24	17	0.085335	0.124961	0.449815	28	15.2203	5.10602	0.217185	0.742596	24.3002	15.5012	4.96193	0.0703157	0.014171
Lepr	0.188742	0.827769	21.4624	5.46063	0.327522	0.0305556	0.781713	20	7	0.388599	0.0857893	0.449815	20	6.7785	4.98875	0.0185922	0.341987	20.4875	6.44953	4.55151	0.48019	0.105501
Cyp4f13	0.975082	0.992754	24	3.73935	0.0155911	1	1	20	9	0.0453083	0.899267	0.908141	20	10.0312	6.0073	0.999657	0.999805	21.3333	8.35406	5.93905	0.0200272	0.00337212
Kcnq1	0.0507016	0.643054	20.9005	13.8157	0.133182	0.183333	0.804048	24	15	0.16566	0.114647	0.449815	25.76	14.8992	5.40644	0.0333187	0.383618	23.5535	14.6387	5.19884	0.144229	0.0277426
Pars2	0.0485071	0.643054	24	13.4467	0.213488	0.183333	0.804048	24	13	0.17326	0.121853	0.449815	24.5802	11.3994	6.15222	0.0337384	0.383618	24.1934	12.6338	5.92909	0.211223	0.0356248
Alg14	0.227315	0.91797	24	12.2994	0.0682486	0.611111	1	20	13	0.0084708	0.211201	0.449815	26.1789	9.11534	6.53339	0.315546	0.947243	23.393	11.8198	6.46505	0.070756	0.0109444
Kcnt2	0.791534	0.968132	24	2.83057	0.0308315	0.611111	1	24	7	0.0666867	0.32947	0.483959	23.8519	6.608	8.07187	0.720821	0.999805	23.9506	5.54006	7.9932	0.0569113	0.00711997
Arv1	0.112461	0.686392	21.1217	11.054	0.0744019	0.183333	0.804048	24	9	0.0923706	0.0997117	0.449815	23.8519	10.7818	6.36066	0.0541242	0.426055	22.9912	10.3506	6.2365	0.0915833	0.014685
Ugp2	0.337196	0.955957	24	2.93035	0.0469348	1	1	24	3	0.0325919	0.275568	0.474907	20	8.0198	7.96383	0.575989	0.999805	22.6667	4.58337	7.93774	0.0675283	0.00850725
Casr	0.82606	0.982612	24	19.4991	0.0429918	0.183333	0.804048	24	21	0.0107653	0.296695	0.474907	21.0458	19.0524	4.78904	0.400603	0.999805	23.0153	19.8945	4.57049	0.1064	0.0232798
Rnf13	0.0708347	0.643079	20.3673	5.37715	0.0787968	0.183333	0.804048	24	7	0.110695	0.0826567	0.449815	24.9612	4.85315	8.45986	0.0334996	0.383618	23.1095	5.78322	8.31852	0.124009	0.0149076
Ugdh	0.445917	0.955957	20.0603	1.07826	0.0397344	0.611111	1	24	23	0.0499299	0.150463	0.449815	27.5214	15.6844	7.76418	0.381128	0.999805	23.8606	22.5781	7.71058	0.0478093	0.00620048
Guf1	0.731484	0.955957	24	12.125	0.0575303	1	1	20	9	0.095062	0.611976	0.67823	27.5214	10.3792	7.28513	0.952038	0.999805	23.8405	10.5918	7.16921	0.0690248	0.00962794
Prdm8	0.72899	0.955957	24	21.546	0.0609987	1	1	20	3	0.117148	0.435182	0.536766	20	18.8168	9.38599	0.890546	0.999805	21.3333	21.1092	9.22583	0.0931305	0.0100945
Cdk19	0.217859	0.891769	20.1616	5.35411	0.0544468	0.183333	0.804048	24	7	0.128117	0.0964924	0.449815	28	3.00006	8.29762	0.0848182	0.522924	24.0539	5.38898	8.1506	0.0898306	0.0110213
Ywhag	0.539095	0.955957	25.9221	12.4493	0.0401101	1	1	20	11	0.0435917	0.400796	0.52364	28	15.1949	7.29543	0.80073	0.999805	24.6407	12.9228	7.22662	0.0378384	0.00523597
Asah1	0.0526326	0.643054	21.0105	12.4065	0.0624745	1	1	20	15	0.084953	0.168267	0.449815	27.0588	11.7284	8.15857	0.149646	0.667922	22.6898	13.4127	8.0756	0.0610718	0.0075625
Cpa6	0.642161	0.955957	20.3673	17.4625	0.0853225	1	1	20	3	0.0412768	0.656867	0.702343	20	3.00007	3.99516	0.943067	0.999805	20.1224	1.39402	3.9709	0.0181977	0.00458276
Samd12	0.0226588	0.579688	24	0.725994	0.0722246	0.0305556	0.781713	24	3	0.0491738	0.11513	0.449815	25.76	3.00007	7.08123	0.00438143	0.33358	24.5867	2.23577	6.97562	0.0733613	0.0105168
Kcnk4	0.968905	0.992754	24	22.8857	0.011891	1	1	20	19	0.0243538	0.913085	0.919072	28	13.951	7.37012	0.99972	0.999805	24	21.8136	7.32044	0.0183181	0.00250233
Gal	0.498601	0.955957	24	14.7508	0.53228	0.611111	1	24	19	0.600125	0.186811	0.449815	21.3245	15.0439	9.37515	0.453851	0.999805	23.1082	16.2683	7.97346	0.806069	0.101094
Atn1	0.83034	0.982612	24	4.68405	0.0442139	1	1	20	9	0.0815888	0.525276	0.595055	20	9.36125	8.88191	0.948205	0.999805	21.3333	8.16019	8.78808	0.0827084	0.00941144
Necap1	0.445418	0.955957	21.8142	21.0557	0.0481334	0.611111	1	24	21	0.0380198	0.178718	0.449815	21.0458	11.1399	4.17951	0.41802	0.999805	22.2867	18.7155	4.21404	0.0754918	0.0179143
Grin2b	0.319509	0.955957	25.9221	13.8886	0.0794181	1	1	24	15	0.0700391	0.310933	0.474907	26.6116	11.0522	5.92549	0.593614	0.999805	25.5112	13.4242	5.8432	0.0787151	0.0134712
Cux2	0.063665	0.643054	20.4718	15.397	0.115183	0.183333	0.804048	20	17	0.0736625	0.142137	0.449815	20	15.2148	7.43477	0.0462721	0.417809	20.1573	15.8681	7.3142	0.14005	0.0191477
Trappc6b	0.570432	0.955957	24	7.9703	0.0139533	0.183333	0.804048	24	9	0.0584436	0.0837545	0.449815	27.0588	6.6587	9.06947	0.148556	0.667922	25.0196	7.95952	9.00789	0.0395073	0.00438586
Pigb	0.597792	0.955957	24	12.8557	0.0368776	1	1	20	17	0.0495912	0.402405	0.52364	28	16.5925	7.615	0.827471	0.999805	24	15.4851	7.56268	0.0380512	0.00503144
Mthfs	0.211656	0.878085	20.264	3.45967	0.199537	0.611111	1	24	3	0.177972	0.200879	0.449815	24.2105	3.58207	6.51344	0.293936	0.902383	22.8248	3.37568	6.24435	0.208088	0.0333242
Pigq	0.848232	0.982612	24	0.356061	0.0264102	1	1	24	1	0.0436291	0.620791	0.67823	28	11.4581	5.38425	0.972602	0.999805	25.3333	2.71161	5.34329	0.0278106	0.00520478
Pigq	0.570392	0.955957	24	14.3941	0.0337924	1	1	20	17	0.0653618	0.289069	0.474907	25.3543	16.4064	4.74741	0.729945	0.999805	23.1181	16.0156	4.68023	0.0456656	0.00975713
Setd1a	0.0590794	0.643054	20.7917	14.8733	0.107913	0.183333	0.804048	20	15	0.117902	0.0962259	0.449815	21.0458	15.6251	7.57113	0.0327681	0.383618	20.6125	15.1696	7.44663	0.122687	0.0164755
Got2	0.285936	0.955957	21.5784	20.5502	0.0396501	1	1	20	19	0.0496086	0.192231	0.449815	20	16.0702	5.00696	0.445721	0.999805	20.5261	18.5483	4.9815	0.0595318	0.0119506
Wwox	0.907956	0.991688	24	5.29029	0.0399792	1	1	20	9	0.0932593	0.567145	0.63314	20	9.60327	6.03446	0.970126	0.999805	21.3333	8.36483	5.90717	0.0788651	0.0133507
Slc13a5	0.410578	0.955957	20.0603	17.9873	0.0597537	0.183333	0.804048	20	19	0.0495287	0.178514	0.449815	20.2516	18.9459	6.15496	0.196138	0.742596	20.104	18.6451	6.07655	0.0788921	0.0129831
Neurod2	0.88287	0.989087	24	14.8488	0.0424069	1	1	24	21	0.0749869	0.532985	0.599364	20	14.8857	9.36062	0.958983	0.999805	22.6667	16.9042	9.15284	0.0738605	0.00806969
Gosr2	0.507864	0.955957	24	11.9377	0.0601188	1	1	20	13	0.108096	0.428685	0.536766	20	14.1723	8.97463	0.802653	0.999805	21.3333	13.2526	8.866	0.0587029	0.00662113
Lmnb2	0.804978	0.979619	24	15.6123	0.0155267	1	1	24	9	0.0460417	0.270935	0.474907	28	5.53631	5.4388	0.803098	0.999805	25.3333	9.78197	5.37221	0.00421487	0.000784569
Nacc1	0.748338	0.955957	24	15.0785	0.030238	1	1	20	19	0.0298081	0.523454	0.595055	20	14.9769	9.357	0.930879	0.999805	21.3333	16.4182	9.25115	0.0496482	0.00536671
Itpa	0.0489335	0.643054	20.6839	11.2854	0.0459577	1	1	20	13	0.0550574	0.243089	0.46147	28	11.6038	6.48893	0.181416	0.714036	22.8946	12.3087	6.43545	0.043443	0.00675057
Kcnb1	0.285608	0.955957	27.3425	12.5759	0.0837524	1	1	20	17	0.092677	0.230036	0.449815	28	15.0836	6.27592	0.488091	0.999805	25.1142	14.6953	6.14622	0.0746205	0.0121409
Pigp	0.767462	0.967841	24	13.9185	0.0395657	1	1	24	15	0.0501457	0.540126	0.605177	28	7.57293	7.09377	0.940296	0.999805	25.3333	13.1281	7.04658	0.042453	0.00602462
Fbxo28	0.104634	0.615395	24	1.24921	0.0828198	0.611111	1	20	5	0.0555225	0.146784	0.353969	24.9612	15.3788	7.78834	0.155488	0.478425	22.9871	4.65442	7.80813	0.0896978	0.0114877
Slc38a3	0.0133696	0.16235	21.234	13.6919	0.0942588	0.611111	1	24	13	0.0940935	0.15213	0.353969	26.1789	12.6519	9.67172	0.0373757	0.249172	23.8043	13.233	9.56189	0.0957401	0.0100127
Ick	0.621127	0.957547	24	3.51126	0.0362222	1	1	20	9	0.0497022	0.573931	0.604138	28	9.22919	7.65895	0.913821	0.994362	24	7.50566	7.63481	0.0556569	0.00728988
Grin1	0.261169	0.798569	24	14.1216	0.0512759	0.611111	1	24	19	0.0964065	0.117828	0.353969	26.6116	15.0928	5.55895	0.241998	0.677266	24.8705	16.0064	5.45773	0.0694745	0.0127296
Celf2	0.324632	0.798569	24	2.82837	0.0556001	0.611111	1	20	5	0.0375413	0.266203	0.409544	20	6.79103	3.98268	0.43653	0.790281	21.3333	5.05817	3.90921	0.0771417	0.0197333
Hcn4	0.262659	0.798569	20.6839	14.5632	0.118949	0.611111	1	20	15	0.0693136	0.208128	0.361962	23.1655	15.3284	4.20953	0.339937	0.760616	21.2831	15.0098	4.02241	0.13442	0.0334179
Pigs	0.016235	0.16235	21.1217	1.30696	0.0889579	0.183333	0.814815	24	1	0.0939754	0.0843155	0.353969	23.1655	22.9999	8.147	0.0109553	0.219107	22.7624	0.733106	8.05087	0.0918395	0.0114074
Prl	0.150069	0.615395	20.1616	13.7812	0.061853	1	1	24	13	0.0712298	0.191474	0.361962	27.5214	14.7586	3.67904	0.311759	0.760616	23.8943	13.992	3.58349	0.0665249	0.0185643
Nlrp3	0.00699026	0.139805	20.264	3.80016	0.0590746	0.611111	1	24	1	0.0559809	0.149228	0.353969	28	22.9999	4.03895	0.0225845	0.249172	24.088	0.601182	3.89934	0.0593092	0.01521
Hif1a	0.864755	0.982204	24	10.4293	0.0177101	1	1	20	9	0.0417351	0.812486	0.812486	28	7.72588	5.07079	0.994362	0.994362	24	9.34194	5.02139	0.031399	0.00625305
Ins2	0.864379	0.982204	24	2.75197	0.0264289	1	1	20	3	0.0840897	0.507473	0.561376	21.0458	6.59727	3.79597	0.949056	0.994362	21.6819	4.11384	3.65966	0.0359059	0.00981128
Rasal2	0.153849	0.615395	21.0105	15.373	0.11774	0.183333	0.814815	20	17	0.118782	0.107691	0.353969	20	15.2018	8.44726	0.0716777	0.318568	20.3368	15.8651	8.25507	0.148139	0.0179452
Bai3	0.969318	0.982204	24	3.4332	0.0154547	1	1	24	9	0.0758565	0.601402	0.616823	27.0588	7.86694	9.18755	0.982426	0.994362	25.0196	6.79881	9.10509	0.0304478	0.00334404
Adora2a	0.423763	0.798569	24	15.2678	0.08815	0.611111	1	20	17	0.0981023	0.168135	0.353969	20	14.9049	6.12408	0.393839	0.787677	21.3333	15.8703	5.97129	0.132412	0.0221748
Acap3	0.369601	0.798569	24	13.9786	0.0730889	0.611111	1	24	17	0.0891551	0.149707	0.353969	26.6116	15.0916	8.05417	0.342277	0.760616	24.8705	15.3724	7.86692	0.0896042	0.01139
Nedd9	0.653211	0.967721	24	14.641	0.169375	1	1	20	13	0.0925184	0.319326	0.447099	20	14.973	7.41567	0.791748	0.994362	21.3333	14.2704	6.89653	0.193058	0.0279936
Tgfbr1	0.622405	0.957547	24	6.7748	0.0534427	0.0305556	0.407407	20	9	0.0841581	0.109623	0.353969	20	7.18676	7.24742	0.0546772	0.312441	21.3333	7.75783	7.08844	0.134844	0.019023
Nlrp1b	0.960988	0.982204	24	19.2276	0.00778652	1	1	24	1	0.0382749	0.324147	0.447099	28	11.0497	4.16752	0.886701	0.994362	25.3333	24.7226	4.14499	0.0019525	0.000471052
Esr1	0.855309	0.982204	24	22.6068	0.0487143	1	1	20	3	0.114132	0.505838	0.561376	20	19.1286	5.59077	0.946985	0.994362	21.3333	0.248181	5.37864	0.0707146	0.0131473
Fam19a2	0.40163	0.798569	24	12.6412	0.0547378	0.611111	1	24	13	0.0620761	0.232471	0.387452	27.0588	9.45407	7.25484	0.454412	0.790281	25.0196	11.9094	7.17242	0.059363	0.00827657

## Sheet: Supplementary Table S4
Supplementary Table S4. Two-Way ANOVA of differentially expressed genes between CTL and TLE mice and T-test analysis of them at ZT7
Gene_Symbol	MEAN_CONTROL_11	MEAN_CONTROL_15	MEAN_CONTROL_19	MEAN_CONTROL_23	MEAN_CONTROL_03	MEAN_CONTROL_07	SD_CONTROL_11	SD_CONTROL_15	SD_CONTROL_19	SD_CONTROL_23	SD_CONTROL_03	SD_CONTROL_07	MEAN_EPILEPTIC_11	MEAN_EPILEPTIC_15	MEAN_EPILEPTIC_19	MEAN_EPILEPTIC_23	MEAN_EPILEPTIC_03	MEAN_EPILEPTIC_07	SD_EPILEPTIC_11	SD_EPILEPTIC_15	SD_EPILEPTIC_19	SD_EPILEPTIC_23	SD_EPILEPTIC_03	SD_EPILEPTIC_07	F(1,5)	P-Value	ZT7_T-test_P-value
Abcb1a	6.98225	6.75019	6.79023	6.9234	6.91895	6.8024	0.0858429	0.180218	0.0319618	0.0751262	0.0635838	0.0146942	6.84955	6.63671	7.00695	6.8938	6.85921	7.04152	0.340687	0.169428	0.0651029	0.162946	0.230158	0.0475414	0.00737129	0.932056	0.0001
Scn1a	7.96415	8.06774	8.03893	8.02345	7.94257	8.00518	0.106525	0.13308	0.068774	0.034347	0.125318	0.0865953	7.85823	7.62022	7.82456	7.84961	7.93866	7.89945	0.21369	0.192972	0.105356	0.123719	0.0941807	0.0838551	35.1404	8.67425e-07	0.0528
Cyp2c65	3.75297	3.43075	3.49954	3.42631	3.3702	3.50639	0.165619	0.052833	0.0721338	0.0879969	0.0881488	0.170001	3.21826	3.40729	3.42533	3.39782	3.3245	3.50411	0.0542161	0.140175	0.0515877	0.0632392	0.0688315	0.112487	12.5175	0.00113201	0.9829
Scn2a1	9.97441	9.97332	10.0461	9.96388	9.97598	9.94434	0.0194211	0.0658997	0.0970837	0.0679417	0.143829	0.0438271	9.82172	9.57659	9.85638	9.79352	9.81648	9.83429	0.0923618	0.150644	0.0238407	0.0760264	0.0517518	0.0633277	67.1385	9.54839e-10	0.0289
Il1b	3.6549	3.62612	3.68756	3.78432	3.62028	3.5906	0.0541268	0.194542	0.12891	0.191532	0.0800596	0.0700457	3.71055	3.69789	3.5885	3.71993	3.59396	3.66963	0.0570273	0.146036	0.270548	0.247433	0.140831	0.114948	2.60437	0.115302	0.2848
Kcnq2	8.90409	8.89905	8.94321	9.0189	8.97753	8.96065	0.0191114	0.0312691	0.0485094	0.0324667	0.0485051	0.0497224	9.0107	9.21737	8.85711	9.03621	9.02073	8.89757	0.219734	0.103322	0.0467383	0.185748	0.0898323	0.084891	6.23374	0.0172477	0.247
H2-K1	6.77995	6.70019	6.7664	6.87101	6.86791	6.65539	0.0810743	0.0589204	0.102903	0.138263	0.125886	0.0908579	7.2358	7.20099	7.13214	7.25511	7.00638	7.31524	0.124317	0.164117	0.175561	0.222241	0.156795	0.236698	64.2182	1.61296e-09	0.002
H2-Bl	4.22765	4.20118	4.17019	4.0475	4.20126	4.30835	0.165401	0.0650973	0.0479186	0.0659595	0.146219	0.215255	4.30599	4.30086	4.28868	4.34803	4.22587	3.9949	0.100341	0.182478	0.0173131	0.107777	0.242365	0.0868176	0.165947	0.686151	0.0355
H2-Q4	4.39635	4.59283	4.53862	4.46731	4.35707	4.37589	0.175291	0.102212	0.0876485	0.0910714	0.137127	0.0990409	4.21952	4.43973	4.4776	4.36901	4.34344	4.3392	0.0970683	0.0887749	0.140545	0.18782	0.105193	0.216252	11.2754	0.00186611	0.7681
H2-Q6	5.14427	5.03079	5.12569	5.14864	5.04668	5.14674	0.150555	0.165092	0.0834602	0.155062	0.134764	0.0331574	5.20442	5.1668	5.23455	5.44988	5.14444	5.34417	0.258882	0.0748954	0.0721928	0.152984	0.109073	0.188514	23.7544	2.20771e-05	0.0847
H2-Q7	4.39826	4.40842	4.46894	4.31781	4.33179	4.40542	0.137567	0.187909	0.209631	0.208304	0.232907	0.204096	4.39436	4.71031	4.38177	4.30166	4.4173	4.48744	0.229814	0.229002	0.0519229	0.0530886	0.120462	0.12932	2.44391	0.126731	0.5225
H2-Q10	4.49517	4.40445	4.38182	4.37699	4.32092	4.38771	0.134362	0.0401718	0.131745	0.0692401	0.078236	0.0330506	4.78316	4.7291	4.74454	4.83595	4.75259	4.76158	0.0569223	0.0671962	0.141872	0.161805	0.175474	0.129989	110.097	1.69225e-12	0.0014
H2-Q10	4.60568	4.63892	4.53488	4.28281	4.51212	4.52625	0.11912	0.242593	0.308808	0.194878	0.309249	0.292901	5.0102	4.91358	5.1461	5.07851	4.64751	5.17198	0.187861	0.134404	0.145739	0.628642	0.423882	0.368062	16.6088	0.000241798	0.0335
H2-Q1	4.18982	4.18547	3.97433	4.09154	4.14873	4.04982	0.113252	0.204808	0.138813	0.0991893	0.133126	0.171816	3.92266	3.92452	4.00728	3.96192	3.84446	3.92382	0.0266783	0.240128	0.0316818	0.186339	0.172519	0.156427	25.1095	1.45302e-05	0.3198
H2-Q2	4.72262	4.70553	4.73116	4.67867	4.716	4.66927	0.0302808	0.19884	0.0918055	0.11435	0.193456	0.0792068	5.06971	4.97047	4.92541	5.00105	5.02189	4.94387	0.235019	0.0937811	0.183206	0.085605	0.0389358	0.145897	57.0835	6.21937e-09	0.0162
Bdnf	5.49786	5.54199	5.48636	5.49871	5.56186	5.5267	0.101937	0.0805978	0.0421494	0.0569313	0.143445	0.0949482	6.22797	6.90067	5.82186	6.00955	5.96811	5.85154	0.668433	0.504767	0.187052	0.308377	0.0811483	0.117149	79.8689	1.14445e-10	0.005
Slc6a4	3.69327	3.70369	3.65589	3.50769	3.58769	3.62093	0.0803912	0.0351964	0.0246793	0.106271	0.159741	0.101326	3.76877	3.77053	3.76232	3.8594	3.73995	3.65569	0.123853	0.101704	0.13008	0.112181	0.0553604	0.102774	27.9473	6.244e-06	0.6471
Ephx1	6.8165	6.78598	6.92865	6.87176	6.79491	6.76614	0.0644931	0.131834	0.127738	0.113808	0.356266	0.0245502	7.06626	6.58255	7.1148	7.05947	7.05678	6.95069	0.252563	0.130989	0.0804113	0.22485	0.120264	0.224963	6.5571	0.0147852	0.154
Chrna4	7.93904	8.03975	7.99165	8.08136	7.90816	7.89936	0.213611	0.151492	0.209034	0.0446351	0.303885	0.152747	7.97114	7.91333	7.9179	7.64194	7.83534	7.84271	0.172293	0.0954417	0.202784	0.197214	0.107351	0.139738	7.02651	0.0118611	0.6039
Cdkl5	9.78391	9.82771	9.86601	9.87088	9.79639	9.81228	0.0377352	0.0908007	0.0734979	0.0366096	0.0370106	0.082826	9.94939	10.1311	10.047	10.0428	9.97661	9.93964	0.142501	0.0657123	0.129542	0.13359	0.0415321	0.0767247	45.1928	7.6109e-08	0.0649
Pcdh19	8.33813	8.23441	8.27708	8.39947	8.41573	8.4465	0.0380898	0.0472893	0.0937687	0.135187	0.0361643	0.108687	8.18896	7.95804	8.38856	8.18436	8.23719	8.40065	0.199901	0.333491	0.066198	0.337724	0.226275	0.083133	8.36221	0.0064596	0.5277
Abcg2	5.33953	5.34243	5.56722	5.45437	5.39904	5.35647	0.0546377	0.131239	0.0333655	0.132193	0.110457	0.123878	5.36775	5.21311	5.61339	5.51472	5.37596	5.43009	0.110906	0.205445	0.132017	0.143985	0.187389	0.12085	0.0849951	0.772312	0.4275
Efhc1	4.61144	4.5636	4.37391	4.41434	4.53855	4.53286	0.12651	0.0628678	0.138324	0.0867755	0.331889	0.160939	4.6261	4.30507	4.58421	4.34794	4.35657	4.47711	0.167634	0.133352	0.0791017	0.186098	0.113003	0.0701462	0.292858	0.591728	0.5488
Cacna1h	8.11846	8.07023	8.09147	8.14371	8.04254	8.03483	0.0446912	0.109642	0.136565	0.0826941	0.0761913	0.162709	8.15647	8.47907	8.08768	8.24211	8.19941	7.99699	0.23935	0.253278	0.164396	0.203348	0.0745609	0.126796	14.3866	0.000549064	0.7263
Kcnj10	9.52844	9.60451	9.6522	9.72641	9.62939	9.65592	0.00941592	0.0572291	0.0631202	0.0239279	0.0123007	0.120991	9.9735	10.0837	10.0266	10.016	10.0063	9.96656	0.101955	0.119997	0.279828	0.229698	0.0869691	0.0420009	158.069	9.83977e-15	0.0028
Idh1	8.71225	8.59402	8.637	8.6744	8.72948	8.65289	0.134041	0.0273498	0.0519284	0.0694185	0.0507698	0.0831502	8.54657	8.60531	8.76202	8.55818	8.49521	8.62169	0.125873	0.197229	0.324483	0.268459	0.0744656	0.0903571	0.913124	0.34566	0.6294
Chrna2	4.92588	4.81894	4.82379	4.81781	4.7495	4.75182	0.0816803	0.14473	0.167856	0.22118	0.0865447	0.123124	5.01706	5.18917	5.1664	5.11272	5.17126	4.95177	0.1312	0.0841385	0.17668	0.14594	0.075446	0.152738	68.6982	7.26116e-10	0.0876
Cyp3a11	3.78339	3.75885	3.78393	3.69578	3.65824	3.85147	0.137518	0.175074	0.0507514	0.102852	0.122101	0.158288	3.48383	3.51724	3.55519	3.51177	3.63958	3.57283	0.0569501	0.0534914	0.0428888	0.0960513	0.0885707	0.146664	30.7821	2.79259e-06	0.0416
Cyp3a44	3.49981	3.34491	3.43577	3.57755	3.40096	3.35369	0.0775095	0.129406	0.105242	0.221647	0.100754	0.103183	3.521	3.58824	3.64137	3.65471	3.69085	3.81916	0.0844005	0.145669	0.0786169	0.0744353	0.165162	0.217137	30.6404	2.90468e-06	0.0082
Tnf	4.33496	4.37963	4.20194	4.31766	4.2633	4.26793	0.0531058	0.142543	0.0583726	0.163842	0.0327755	0.163052	4.18763	4.19526	4.12892	4.17544	4.09224	4.03773	0.167151	0.134974	0.10096	0.180309	0.0614846	0.116542	28.6173	5.14526e-06	0.0613
Polg	6.67911	6.65047	6.66877	6.64788	6.66155	6.67503	0.0474687	0.123732	0.185213	0.14879	0.0916644	0.0619427	6.55918	6.58511	6.53312	6.51364	6.58454	6.43767	0.131516	0.0397641	0.0905861	0.0491885	0.139665	0.108349	20.5873	6.11873e-05	0.0089
Nrxn1	5.28659	5.3316	5.5574	5.56268	5.2634	5.45232	0.176824	0.399172	0.0941266	0.121198	0.155259	0.16033	4.88351	4.8806	5.05079	5.14526	4.99736	5.09448	0.123238	0.158525	0.122032	0.0575673	0.115823	0.110113	76.851	1.85073e-10	0.0103
Scn3a	7.61755	7.57636	7.57389	7.56994	7.58507	7.51947	0.0690306	0.111972	0.0596503	0.0704214	0.0684943	0.20565	7.47944	7.48119	7.67704	7.69894	7.79773	7.76503	0.194522	0.220663	0.073646	0.171631	0.0828745	0.12712	3.52612	0.0685289	0.0885
Vdr	4.71776	4.91477	4.89459	4.72774	4.74987	4.75885	0.0904838	0.122385	0.153506	0.153827	0.0682816	0.0753611	5.01248	5.23443	4.70111	4.88014	4.87865	4.66322	0.242277	0.230566	0.0846277	0.221927	0.132543	0.246853	9.48739	0.00394899	0.4867
Abcc1	6.88767	6.95653	6.88661	6.88855	6.87836	7.02065	0.0301907	0.0736238	0.0225039	0.0785008	0.0967801	0.0690697	7.03027	7.30801	7.13184	7.01039	6.80692	6.85391	0.171516	0.0977171	0.0801368	0.151813	0.0466622	0.098583	13.3963	0.0008023	0.0324
Il1a	3.71141	3.76796	3.74506	3.73738	3.73658	3.71082	0.0633779	0.160866	0.0234834	0.069258	0.116919	0.0664031	4.09568	4.30216	3.68991	3.94016	3.95419	3.94246	0.424184	0.29137	0.10701	0.159792	0.0986305	0.0927681	44.8092	8.30237e-08	0.0066
Cntnap2	8.77085	8.7279	8.81066	8.82226	8.72854	8.74594	0.0583496	0.0426451	0.0258279	0.0567219	0.0440201	0.0858589	8.58511	8.35152	8.55969	8.47826	8.59887	8.52371	0.110663	0.0569378	0.108262	0.142806	0.0856668	0.0800584	135.33	9.40704e-14	0.0091
Clcn2	8.66279	8.71957	8.84316	8.73422	8.62857	8.62436	0.160757	0.108607	0.100153	0.289431	0.0539112	0.0659437	8.48908	8.27628	8.61424	8.42439	8.48133	8.52613	0.241267	0.204573	0.21509	0.262058	0.0253145	0.0369129	12.4383	0.00116811	0.0407
Hcn2	8.62102	8.75737	8.53104	8.65169	8.57802	8.7256	0.108784	0.0517228	0.117061	0.058417	0.0693237	0.0459815	8.60702	8.71305	8.51509	8.33997	8.35885	8.35453	0.067636	0.0490306	0.0408079	0.237655	0.215337	0.108899	21.3662	4.73487e-05	0.0008
Cacna1g	7.86845	7.79	7.73444	7.82882	7.81831	7.78652	0.124623	0.0429017	0.0572059	0.133557	0.0850811	0.0838997	8.08333	8.75093	8.02222	8.15126	8.02101	7.82576	0.488649	0.321572	0.112228	0.350587	0.377371	0.113376	12.4572	0.0011594	0.598
Epm2a	6.96756	7.02128	7.04619	6.91502	6.95831	6.88342	0.0551978	0.108273	0.176917	0.0896861	0.132333	0.104921	6.91321	6.75901	7.15041	6.82259	6.54812	6.69301	0.150174	0.24643	0.132678	0.162203	0.0457082	0.157364	11.9395	0.0014256	0.0907
Ugt1a1	4.41137	4.54063	4.34066	4.38314	4.24731	4.28171	0.0986293	0.266985	0.14518	0.0930767	0.031637	0.0602832	4.05752	4.08783	4.08103	4.02879	4.0607	4.0679	0.0516971	0.148553	0.0800529	0.137924	0.122933	0.0547703	90.9411	2.1746e-11	0.0019
Scn9a	5.8027	5.85882	5.95136	5.96197	5.81192	5.78229	0.138226	0.153156	0.0310857	0.0740061	0.150292	0.128701	5.38054	5.25834	5.38424	5.44124	5.45407	5.50679	0.32237	0.117044	0.0915487	0.207896	0.073957	0.0891764	135.118	9.62072e-14	0.0123
Scn9a	5.51192	5.47706	5.52069	5.60634	5.51779	5.55014	0.12268	0.0841024	0.0807176	0.0604764	0.0871224	0.0728693	5.40135	5.10531	5.54436	5.37441	5.49088	5.56928	0.133575	0.138766	0.0834782	0.248169	0.143832	0.13294	10.7553	0.00231191	0.13294
Slc6a11	9.97662	9.92575	9.94437	9.93854	9.87503	9.91772	0.0699562	0.0549153	0.0425673	0.0171535	0.0825372	0.0943132	9.69943	9.4387	9.69244	9.51204	9.61819	9.65887	0.124081	0.179345	0.207594	0.118045	0.0641817	0.0669452	114.532	9.83387e-13	0.0042
Slc2a1	9.58873	9.78038	10.0423	9.78981	9.60992	9.55334	0.122973	0.108995	0.0543159	0.0798476	0.13422	0.0888056	9.83161	10.1537	10.3055	10.1474	10.0497	9.89205	0.0589204	0.2221	0.0220111	0.0331935	0.185823	0.0620167	89.226	2.78494e-11	0.9417
Slc2a1	4.63977	4.69892	4.80853	4.8551	4.75777	4.59911	0.110741	0.185016	0.179184	0.110173	0.0797265	0.114693	4.44062	4.58046	4.62168	4.57579	4.62446	4.59137	0.101918	0.0676308	0.0972169	0.080183	0.0625871	0.167515	57.7116	5.4996e-09	0.1293
Vamp2	9.16644	9.1605	9.17717	9.23086	9.20687	9.17897	0.049066	0.0558982	0.0620903	0.0842654	0.030688	0.0542395	9.44635	9.42879	9.45643	9.42746	9.49057	9.45513	0.0523282	0.0582945	0.0551362	0.040264	0.0560337	0.0352727	368.795	1.67145e-20	0.0001
Stx1a	8.22564	8.41037	8.40328	8.29228	8.30333	8.24715	0.128444	0.218246	0.101026	0.121116	0.0796148	0.0696857	8.13787	8.11658	8.21561	8.11903	8.1538	8.1381	0.106675	0.0558701	0.128246	0.128381	0.0356089	0.102669	15.157	0.000411245	0.1964
Tap1	6.79313	6.63836	6.5956	6.59861	6.64182	6.62402	0.116517	0.057337	0.083565	0.0657308	0.0881073	0.104699	6.67227	6.58892	6.55285	6.45934	6.39309	6.53683	0.105272	0.0464573	0.104824	0.0672907	0.111165	0.14895	9.33693	0.00421352	0.3751
Chd2	7.1413	7.06177	7.10788	7.21831	7.27681	7.17072	0.0856541	0.0680384	0.0649123	0.0652704	0.0612472	0.10198	7.0789	6.87249	7.01705	7.13129	7.31202	7.29718	0.0939725	0.171121	0.16421	0.165429	0.0602491	0.0452771	3.14153	0.0847852	0.0639
Cyp1a2	4.44868	4.28603	4.17397	4.37011	4.35363	4.29929	0.0954572	0.116379	0.12386	0.214726	0.0717403	0.106697	4.01915	4.16153	4.12171	4.1462	4.03295	4.12713	0.0564418	0.0701007	0.0777604	0.133894	0.083501	0.18759	40.0686	2.52333e-07	0.1617
Cyp2c39	5.1374	5.2736	5.36095	5.19895	5.40735	5.15632	0.103715	0.0364141	0.175012	0.129626	0.1355	0.0561724	4.8332	4.60338	4.57372	4.71301	4.74383	4.61881	0.0928295	0.0683573	0.143813	0.17037	0.109066	0.200568	413.702	2.50435e-21	0.0021
Arx	6.25331	6.16655	6.11065	6.16808	6.17526	5.99691	0.0695502	0.0406589	0.0807773	0.105618	0.0260819	0.0840219	5.8766	5.9675	6.05594	5.94422	5.86103	6.00515	0.144906	0.10813	0.181151	0.162898	0.203251	0.156433	12.211	0.00127872	0.929
Grik2	8.98997	9.00563	8.9952	8.99752	9.00329	9.071	0.0409089	0.0388121	0.035873	0.0406975	0.0724459	0.0463097	8.88493	8.66874	8.86429	8.77556	8.95583	8.9583	0.0925691	0.217121	0.0412947	0.183123	0.0833036	0.038975	7.35576	0.0101849	0.0098
Htr1a	7.16156	7.19434	7.22036	7.34386	7.31364	7.15301	0.0585375	0.166377	0.179703	0.0235034	0.157572	0.0505093	7.00602	6.81468	7.21258	7.07834	7.2182	7.2103	0.389348	0.2587	0.104599	0.237059	0.142314	0.0963521	6.49569	0.0152219	0.3328
Gstm2	3.33667	3.1712	3.25235	3.22039	3.3155	3.1712	0.279891	0	0.124781	0.0492451	0.249923	0	3.7493	3.72114	3.92696	3.64422	3.84948	3.87055	0.284403	0.305379	0.547813	0.26635	0.646549	0.198264	8.36721	0.00644526	0.0004
Gpx1	7.43408	7.4908	7.51947	7.46065	7.49406	7.4718	0.0802222	0.12059	0.114837	0.0286207	0.0804843	0.122586	7.92217	7.92873	7.95764	7.91808	7.7951	7.84115	0.115779	0.0825831	0.116481	0.140974	0.176293	0.0663788	199.735	2.9144e-16	0.0018
Ankk1	4.164	4.18832	4.1689	4.27668	4.259	4.16803	0.190052	0.0786762	0.0791328	0.0553341	0.0647921	0.0721803	4.35794	4.38295	4.47473	4.40621	4.41091	4.3678	0.127983	0.18507	0.131141	0.093858	0.148054	0.0982149	35.0627	8.85124e-07	0.0169
Mef2c	8.6653	8.92608	8.88202	8.74852	8.75405	8.75621	0.159499	0.27756	0.250186	0.0372378	0.278087	0.299609	9.0189	9.02665	9.06766	8.80152	8.81718	8.90261	0.0522968	0.0437535	0.192762	0.153958	0.129373	0.117162	14.8596	0.000459501	0.3978
Mef2c	6.36712	6.54105	6.7649	6.71639	6.25563	6.28855	0.134666	0.437478	0.208448	0.0453541	0.2438	0.109075	5.80964	6.0161	6.00415	5.63368	5.66237	5.86239	0.146295	0.104909	0.189512	0.181809	0.132337	0.0369885	273.588	2.11574e-18	0.0003
Maoa	6.98551	6.93814	6.93661	6.85551	6.93507	6.93026	0.0931335	0.0989956	0.13531	0.102588	0.167953	0.173678	6.88974	6.82116	6.9517	6.84243	6.60091	6.87194	0.077473	0.0942542	0.0693326	0.103029	0.049339	0.120628	14.6082	0.000504991	0.6012
Il1rn	4.64037	4.77832	4.77486	4.59438	4.67545	4.70908	0.143066	0.0873008	0.150804	0.0976852	0.110674	0.113427	4.51854	4.47474	4.46858	4.50594	4.53066	4.42094	0.0681738	0.204782	0.153157	0.155105	0.101991	0.122184	30.5676	2.9641e-06	0.0135
Kcna2	8.67528	8.75946	8.76687	8.8445	8.76948	8.74691	0.102682	0.123172	0.100264	0.0642148	0.0747699	0.0612936	9.01465	8.78922	8.87326	8.86759	8.99492	9.0219	0.105367	0.123223	0.0754916	0.046553	0.0296473	0.0535385	24.6303	1.6827e-05	0.0005
Kcnq3	9.26699	9.27873	9.25311	9.27924	9.16388	9.16823	0.0707082	0.0449958	0.0612335	0.0913541	0.102115	0.0601201	9.00161	8.98924	9.06887	9.06217	9.09729	8.92504	0.0673873	0.0923951	0.106297	0.0804444	0.0275018	0.130536	48.5093	3.65054e-08	0.0148
Kcnj11	7.11472	6.93749	7.0598	7.14179	7.24885	7.09983	0.15533	0.176226	0.122327	0.0991112	0.104859	0.137359	6.82773	6.69779	6.79209	6.9008	6.89225	6.86117	0.108363	0.136619	0.0958951	0.129411	0.0987198	0.0585104	59.1596	4.15503e-09	0.0187
Il6ra	6.4872	6.49989	6.58691	6.61268	6.36147	6.39614	0.0817566	0.082082	0.120947	0.1308	0.133908	0.150056	6.5784	6.57984	6.5888	6.53214	6.46243	6.46564	0.152697	0.19743	0.136508	0.146589	0.0571116	0.116412	1.03502	0.315771	0.4918
Kcnj3	5.69698	5.65558	5.5885	5.66938	5.52901	5.75524	0.151977	0.126149	0.141044	0.146963	0.121049	0.0984552	5.5613	5.44788	5.54575	5.59175	5.52669	5.71141	0.0781167	0.0635707	0.078256	0.134567	0.0605978	0.148593	8.96089	0.00496109	0.6403
Ache	7.18092	7.24265	7.167	7.14345	7.16278	7.14407	0.124892	0.0647059	0.0379611	0.1468	0.0713233	0.0924807	7.30603	7.69886	7.58553	7.53879	7.38541	7.25561	0.117692	0.0890759	0.104502	0.209828	0.0674409	0.0384313	105.59	2.98886e-12	0.0675
Myh6	4.59285	4.58253	4.55649	4.67586	4.56304	4.48556	0.154786	0.11853	0.211461	0.100777	0.219342	0.105607	4.22299	4.14821	4.17793	4.29412	4.11958	4.1838	0.139465	0.130831	0.0524026	0.292549	0.100497	0.138118	84.8183	5.34468e-11	0.0133
Aldh7a1	6.54843	6.46551	6.64112	6.6654	6.56911	6.53089	0.10232	0.0410734	0.0356504	0.0464553	0.0694517	0.126878	6.37791	6.30754	6.39481	6.39954	6.33069	6.44174	0.0500439	0.0347656	0.144865	0.112309	0.0656299	0.0702791	69.5587	6.25402e-10	0.265
Gria2	11.2124	11.1859	11.2038	11.1986	11.1946	11.1785	0.0801431	0.0468812	0.037046	0.0133944	0.0263885	0.0376569	10.9617	10.8689	11.0086	10.9034	10.9553	11.0334	0.0359987	0.131911	0.025989	0.131054	0.102399	0.0253686	120.472	4.87269e-13	0.0007
H2-Ab1	5.4296	5.4448	5.58336	5.28533	5.40333	5.35115	0.107169	0.134837	0.0991658	0.231922	0.207682	0.152455	5.80983	6.4309	5.79985	5.83041	5.50268	5.50065	0.586171	0.252096	0.432782	0.262479	0.132514	0.108732	26.6728	9.07803e-06	0.1615
Htr1b	6.12817	6.14828	6.27537	6.18229	6.11574	6.11844	0.199282	0.16315	0.134161	0.152828	0.208354	0.168082	5.77617	5.49798	6.03309	5.83939	5.87871	6.03833	0.414681	0.120653	0.427383	0.278517	0.115624	0.112487	45.3063	7.41809e-08	0.4585
Htr1b	6.83321	7.08796	7.00381	7.16134	7.0436	6.96616	0.116812	0.0687025	0.201031	0.0361506	0.162795	0.196907	6.97783	6.72609	7.28766	7.12423	7.33468	7.21072	0.275304	0.146191	0.167405	0.40564	0.104427	0.182564	2.80108	0.102869	0.1184
Idh2	7.5949	7.66966	7.83976	7.83889	7.79387	7.61047	0.145602	0.12267	0.0690643	0.0972032	0.103563	0.102562	7.67268	7.50453	7.79704	7.81253	7.75833	7.74543	0.138572	0.0926731	0.218789	0.130759	0.147922	0.0521183	0.158427	0.69296	0.0574
Grin2a	9.77445	9.73079	9.80921	9.86086	9.68988	9.7418	0.0569763	0.0556201	0.0937264	0.0621233	0.0642088	0.097788	9.59711	9.64279	9.46529	9.63754	9.62347	9.63366	0.0834911	0.1272	0.139857	0.119312	0.0453941	0.112238	52.5274	1.55827e-08	0.1965
Grm4	5.98009	6.08535	6.0787	5.90217	5.95653	5.87147	0.219789	0.185004	0.155582	0.149147	0.205133	0.079004	5.80349	5.96978	5.6677	5.75305	5.77453	5.6677	0.15806	0.0832133	0.184489	0.27259	0.190425	0.140826	25.6801	1.22199e-05	0.045
Dbh	4.40558	4.34361	4.32929	4.44457	4.34595	4.40903	0.0389534	0.111682	0.0927247	0.101972	0.0512904	0.11323	4.45384	4.83284	4.67041	4.69456	4.57013	4.41243	0.136719	0.0603589	0.0577995	0.10686	0.124136	0.0833722	62.7756	2.10194e-09	0.963
Lgi4	6.21674	6.33182	6.19359	6.19451	6.17355	6.33164	0.108362	0.101579	0.17322	0.0846171	0.0627409	0.0784443	6.55986	6.67258	6.49584	6.38474	6.33784	6.36456	0.0325191	0.101756	0.102005	0.129243	0.0863681	0.0177609	51.1264	2.08715e-08	0.4443
Drd2	6.03263	6.01412	6.0564	6.13768	6.12703	6.09338	0.0762081	0.0254819	0.216239	0.113756	0.0873426	0.113535	6.60532	6.67719	6.4254	6.51903	6.51231	6.46469	0.0860403	0.107856	0.0861199	0.210694	0.139724	0.133133	126.891	2.35021e-13	0.0054
Foxg1	6.70135	6.75198	6.58091	6.77682	6.74956	6.7201	0.0940107	0.0897517	0.115003	0.111769	0.106476	0.106575	6.80358	6.77466	6.81833	6.84154	6.90225	6.97977	0.115225	0.143955	0.118132	0.124732	0.122288	0.0422333	19.2491	9.59417e-05	0.004
Gabrb1	10.0617	9.94136	10.1171	10.1868	9.99138	10.0207	0.0798287	0.0394745	0.0206755	0.0777773	0.0597604	0.0456643	10.281	10.1499	10.3725	10.3152	10.2706	10.3625	0.051499	0.151094	0.0500615	0.0521455	0.0988177	0.0787257	81.0753	9.47739e-11	0.0003
Gabrd	6.34401	6.404	6.4083	6.44378	6.31609	6.44146	0.0569579	0.159119	0.0627409	0.0178447	0.0800285	0.10416	6.12623	5.86299	5.95266	6.11247	6.06255	6.08279	0.192293	0.0700231	0.121077	0.202447	0.214609	0.126222	42.4255	1.43936e-07	0.0047
Iqsec2	8.07941	8.11631	8.11875	8.11039	8.04464	8.09407	0.0582966	0.0424277	0.0275464	0.121478	0.0420706	0.0633107	8.33407	8.24532	8.3822	8.23377	8.21962	8.21375	0.0239293	0.133271	0.125325	0.109421	0.138299	0.141398	33.9206	1.19394e-06	0.1733
Cstb	7.80305	7.68075	7.77962	7.80247	7.77797	7.77038	0.118132	0.0485034	0.107741	0.091222	0.0659517	0.103959	7.90261	8.19534	7.81179	7.90996	7.7533	7.77914	0.25145	0.177584	0.0595509	0.232275	0.0858725	0.079446	3.70182	0.0622872	0.8979
Chrna7	8.51315	8.40853	8.54919	8.45814	8.36866	8.47172	0.138786	0.0404485	0.0354989	0.0677743	0.0645758	0.110952	8.58116	8.67957	8.59296	8.65131	8.70904	8.71317	0.0706042	0.167867	0.207893	0.108966	0.115491	0.102174	69.2315	6.61842e-10	0.0186
Cyp2b10	4.28112	4.24678	4.14573	4.15841	4.23473	4.23267	0.157553	0.126779	0.0888573	0.0732846	0.0632907	0.0680198	4.07198	4.28516	4.35906	4.06115	4.18832	4.20601	0.114536	0.185305	0.136458	0.351121	0.0584076	0.284068	3.71861	0.0617247	0.8612
Slco2b1	3.80362	3.64707	3.89408	3.92366	3.75944	3.94986	0.0427775	0.113656	0.126118	0.112304	0.0853277	0.177665	3.72151	3.83927	3.83396	3.72029	3.80799	3.79719	0.197978	0.10866	0.110335	0.0750424	0.0869842	0.107058	3.0138	0.0911113	0.1914
Abcc4	5.98828	5.99149	6.08053	6.17093	6.07523	5.94365	0.117137	0.143173	0.0564977	0.0817045	0.063736	0.117818	6.39554	6.23658	6.44485	6.46664	6.49166	6.43519	0.12758	0.0955512	0.0973202	0.0203669	0.175803	0.173408	89.0749	2.84676e-11	0.0034
Slc9a6	9.11189	9.06482	9.06336	9.15143	9.06478	9.18811	0.0697124	0.0390512	0.0934901	0.0784797	0.0978475	0.0757413	9.31544	9.3785	9.37242	9.40404	9.43362	9.37944	0.0711398	0.0966723	0.110257	0.0453984	0.0972184	0.0289989	121.327	4.41421e-13	0.0033
Ralbp1	6.84729	6.8542	6.87824	6.85618	6.90048	6.82704	0.07643	0.0973104	0.0184965	0.173831	0.112762	0.0669789	6.44863	6.52765	6.49034	6.69742	6.61709	6.58582	0.0783946	0.0981553	0.195498	0.0955236	0.060655	0.077658	46.1068	6.19682e-08	0.0033
Tgfb1	6.02322	5.83116	5.80695	5.88446	6.00267	5.98935	0.127966	0.078248	0.0392065	0.0521826	0.0591408	0.097801	6.33963	6.90017	6.30481	6.28435	6.22543	6.24467	0.324535	0.380824	0.157948	0.15834	0.190553	0.0408668	144.075	3.81655e-14	0.0029
Vrk2	5.27183	5.28765	5.23148	5.1574	5.31605	5.15316	0.0771932	0.111481	0.0526889	0.108361	0.138042	0.093227	4.91136	4.93096	4.89829	4.92636	5.08231	4.94036	0.108138	0.0601782	0.157295	0.159183	0.0935907	0.108835	73.688	3.10678e-10	0.025
Kcnab1	8.17212	8.18152	8.19774	8.20186	8.15466	8.20835	0.0395912	0.0314284	0.0890872	0.0308865	0.0625659	0.0150053	7.82691	7.84765	7.96292	7.86553	7.9165	7.95673	0.0255837	0.0652353	0.0495362	0.112234	0.0322871	0.0798322	578.959	8.85881e-24	0.0008
Slc16a1	8.7007	8.4111	8.17356	8.52474	8.6216	8.61199	0.0335769	0.0260822	0.0979594	0.158616	0.141468	0.130824	8.67553	8.95945	8.60294	8.59519	8.38622	8.61025	0.157897	0.171823	0.128055	0.170833	0.040819	0.128502	4.09311	0.0505326	0.9854
Pparg	5.88692	6.09356	5.93227	6.01021	6.07989	6.08983	0.0573938	0.0309197	0.110459	0.0927325	0.10848	0.192009	6.52731	6.3982	6.3365	6.23451	6.39133	6.38769	0.083655	0.200665	0.1498	0.0382182	0.102025	0.125425	126.155	2.55134e-13	0.0408
Piga	5.12144	5.0586	5.20751	5.13607	5.07559	5.09784	0.108593	0.0666639	0.117558	0.0577952	0.116074	0.0958244	4.67547	4.7581	4.71618	4.82001	4.80699	4.82486	0.102382	0.119605	0.131016	0.0816031	0.0925601	0.111551	92.4194	1.76177e-11	0.0099
Zdhhc9	8.25383	8.2239	8.25769	8.35247	8.23432	8.18272	0.0940911	0.0996366	0.0980555	0.0256506	0.07874	0.0291488	8.65387	8.65056	8.69873	8.65136	8.57589	8.67663	0.0619149	0.0832437	0.028179	0.0219066	0.0837427	0.0162899	416.506	2.2387e-21	0.0001
Tbc1d24	8.54608	8.49752	8.57633	8.5819	8.42792	8.43112	0.153894	0.100896	0.0479064	0.0563091	0.093881	0.102351	8.73051	8.81276	8.71892	8.70263	8.52552	8.65111	0.167991	0.0975246	0.0684735	0.266037	0.0620921	0.0858178	24.4942	1.75473e-05	0.0165
Rorb	7.54054	7.54701	7.44914	7.53754	7.47831	7.46483	0.119242	0.219845	0.113264	0.116699	0.217292	0.10407	7.54089	7.41189	7.62371	7.58631	7.56684	7.61215	0.159811	0.23899	0.0815401	0.226435	0.0429045	0.0872519	0.0512276	0.822221	0.0731
Scn2b	8.96713	8.85187	8.85441	8.82784	8.94106	8.93967	0.0814428	0.0655312	0.0406912	0.107335	0.0664521	0.0783346	8.81128	8.54408	8.82545	8.75621	8.81121	8.87928	0.112049	0.0870603	0.0956641	0.103061	0.0538548	0.0420883	29.321	4.20832e-06	0.2232
Ptger3	6.04586	5.99635	6.17923	5.92304	6.12003	5.98698	0.178799	0.351236	0.197645	0.0828541	0.249396	0.179161	5.90051	5.90831	5.95313	5.6375	5.72996	5.77443	0.133316	0.132853	0.255289	0.185168	0.0990423	0.168562	12.0234	0.0013784	0.1347
Kcnt1	8.21729	8.33121	8.41851	8.09506	8.28863	8.28278	0.12366	0.0552735	0.0886726	0.326627	0.113432	0.106503	8.30038	8.13479	8.38386	8.24213	8.16205	8.21922	0.144161	0.088693	0.18116	0.1575	0.115081	0.116185	1.00426	0.322972	0.4507
Scn3b	9.83645	9.83175	9.83523	9.93204	9.79801	9.89023	0.0589258	0.0424194	0.106319	0.0437375	0.0631293	0.0915254	9.59089	9.43252	9.67071	9.64322	9.76118	9.80433	0.0900303	0.190308	0.0414774	0.208292	0.147127	0.087505	13.2488	0.000849566	0.2237
Cacna1i	7.6973	7.63191	7.63683	7.75082	7.90551	7.70016	0.0936754	0.047806	0.0539102	0.0309018	0.0679113	0.0462108	7.50547	7.26121	7.31295	7.44032	7.56157	7.62308	0.111496	0.121264	0.299673	0.146892	0.175772	0.214085	27.1766	7.82229e-06	0.5079
Nipa2	5.8134	5.78647	5.80452	5.74678	5.82568	5.76985	0.0473625	0.023202	0.0256343	0.107916	0.0923258	0.110028	5.91674	6.13275	5.91427	5.98603	5.84499	5.89094	0.117277	0.10243	0.106002	0.107622	0.0829817	0.085887	37.757	4.45499e-07	0.1334
Cat	9.1069	9.04484	9.07688	9.15996	9.09673	9.03878	0.0739212	0.103525	0.059307	0.0335946	0.0326704	0.0691127	9.44398	9.36	9.47691	9.46554	9.34246	9.27258	0.0301351	0.179405	0.0678496	0.108414	0.0986085	0.0444501	218.43	7.3324e-17	0.0013
Slc16a7	8.16894	8.16985	8.1403	8.17976	8.24493	8.23757	0.0734737	0.0612785	0.0604022	0.0660509	0.12363	0.06938	8.38805	8.38536	8.35965	8.41881	8.45296	8.49744	0.0788359	0.126101	0.0434247	0.117413	0.0755395	0.0912333	80.7408	9.98418e-11	0.004
Cd36	4.21872	4.08152	4.17566	4.2084	4.25024	4.20178	0.168128	0.0616746	0.15856	0.143294	0.0845459	0.180528	3.73169	3.59575	4.05003	3.825	3.72304	3.9559	0.117556	0.0720597	0.242215	0.202025	0.158939	0.0937501	58.2759	4.92782e-09	0.052
Slc25a27	7.77369	7.77627	7.82428	7.78287	7.88396	7.82533	0.0466075	0.0649927	0.0798071	0.0837217	0.09353	0.0724921	7.5271	7.23679	7.60362	7.48633	7.67259	7.73344	0.237078	0.186646	0.098092	0.0935095	0.0300522	0.10495	27.6797	6.74992e-06	0.1997
Cd40	5.3176	5.32493	5.22019	5.19723	5.23402	5.2306	0.0608987	0.0506114	0.153746	0.154774	0.191178	0.12696	5.21801	5.2491	5.08872	5.13727	5.15662	5.0812	0.0812857	0.180724	0.213273	0.074964	0.110291	0.115116	7.30239	0.0104383	0.1319
Keap1	5.45843	5.57394	5.48448	5.47945	5.5799	5.43088	0.0634409	0.0972372	0.158758	0.0820528	0.0915512	0.119074	5.26139	5.43101	5.39944	5.38831	5.39751	5.36441	0.142959	0.104519	0.0779444	0.167088	0.182546	0.0695803	27.8818	6.36403e-06	0.3723
Keap1	7.12611	7.03654	7.03164	7.09554	7.17273	7.04551	0.0454895	0.0462814	0.115292	0.0884275	0.0406544	0.0501908	6.90643	6.81044	6.98789	6.74618	6.82368	6.92782	0.152495	0.104438	0.0718424	0.195293	0.152079	0.0949741	67.3263	9.2366e-10	0.071
Zeb2	5.18908	5.29108	5.15733	5.43087	5.24809	5.16663	0.127609	0.0991796	0.121907	0.128466	0.145139	0.0859094	5.08985	4.9427	4.97733	5.18697	5.0454	5.08893	0.189272	0.220767	0.109698	0.21244	0.0958546	0.123172	20.955	5.41868e-05	0.3406
Zeb2	8.22028	8.07195	8.1264	8.25191	8.23613	8.16081	0.0576474	0.0247945	0.102013	0.156369	0.0274327	0.136875	8.14428	8.07377	8.02063	8.11133	8.25244	8.24628	0.0648185	0.184284	0.178905	0.190948	0.0569982	0.0484835	7.06868	0.0116307	0.2837
Gab2	7.53959	7.49831	7.50549	7.55702	7.46252	7.47914	0.0898381	0.082961	0.101631	0.0451472	0.102584	0.156386	7.8343	7.9446	7.91472	7.72796	7.73705	7.81511	0.113179	0.0745384	0.108281	0.11455	0.114093	0.0458878	262.625	4.05779e-18	0.0062
Mvp	5.22289	5.29643	5.26921	5.34769	5.33979	5.32298	0.0821694	0.0453611	0.06402	0.0724547	0.191447	0.0675404	5.36708	5.39247	5.22895	5.12705	5.18474	5.23531	0.140382	0.159784	0.117262	0.0657247	0.116785	0.0779924	3.14853	0.0844533	0.1401
Slc7a3	5.82666	5.77118	5.89633	5.80294	5.90322	5.75874	0.285032	0.0970906	0.239166	0.117048	0.0828465	0.102548	5.80499	5.93027	6.24418	5.86454	5.73368	5.99563	0.128402	0.0868531	0.161926	0.218482	0.111453	0.116472	2.51517	0.121502	0.0224
Irs2	4.8574	4.86835	4.83291	4.98979	4.82743	4.71167	0.0732451	0.021216	0.15995	0.0674962	0.131191	0.113474	4.60331	4.56947	4.7421	4.7417	4.81203	4.69408	0.045846	0.0622395	0.124549	0.107198	0.052248	0.0270217	65.4849	1.28245e-09	0.7731
Tnfsf10	4.71801	4.63193	4.57658	4.6402	4.78083	4.52335	0.109209	0.0804161	0.0762174	0.137435	0.105601	0.100571	4.68486	4.36778	4.4551	4.7021	4.73811	4.9451	0.202005	0.0925287	0.0879215	0.0789811	0.169421	0.216583	0.118938	0.732196	0.0123
Cbs	7.22032	7.21941	7.25369	7.40054	7.31915	7.34036	0.0751424	0.100435	0.0841091	0.0903682	0.0795552	0.0707041	7.31113	7.3018	7.19111	7.19511	7.4196	7.39643	0.111203	0.139707	0.188826	0.171742	0.161246	0.0858196	4.07177	0.051106	0.3522
Kat2b	6.08054	6.10584	6.14589	6.20885	6.24452	6.04489	0.118709	0.172379	0.0516787	0.0866901	0.0336237	0.094809	6.00154	5.86252	6.03911	6.04437	6.02148	5.99188	0.186979	0.0980055	0.119434	0.176395	0.219301	0.071888	13.1546	0.000881307	0.4072
Smc1a	7.35601	7.41098	7.34712	7.36257	7.53335	7.41247	0.0412538	0.0946538	0.0527116	0.0932317	0.0548721	0.074075	7.14045	7.232	7.17203	7.11287	7.10195	7.24261	0.0735358	0.0622315	0.0840959	0.0814478	0.104214	0.0672253	105.557	3.00156e-12	0.0146
Sh3bgrl2	6.80946	6.85139	6.94847	6.9249	6.88986	6.76149	0.155032	0.154745	0.1684	0.0198307	0.0827273	0.0607252	6.85119	6.98626	6.7998	6.84897	6.88093	6.70553	0.11237	0.209834	0.0608798	0.10693	0.23145	0.0250159	5.38411	0.0261025	0.1393
Gpr98	4.09011	4.02143	4.0826	4.0648	4.04482	4.13557	0.0712201	0.0252433	0.0359944	0.0348894	0.203428	0.098787	4.22285	4.29217	4.33805	4.26563	4.24384	4.20796	0.100805	0.0592753	0.0670307	0.112202	0.0564251	0.0852547	40.8594	2.08593e-07	0.3097
Casp8	5.3418	5.26697	5.35225	5.34193	5.34858	5.40664	0.144998	0.172208	0.0422878	0.13677	0.135879	0.110661	6.08594	6.24898	5.78915	5.88173	5.7895	5.90407	0.299818	0.319659	0.140001	0.239098	0.280917	0.0793664	123.494	3.44411e-13	0.0003
Cul4b	8.23726	8.22604	8.22523	8.22251	8.41493	8.24364	0.0494278	0.0514217	0.0831024	0.0772553	0.165994	0.0635542	8.45769	8.27405	8.43098	8.42464	8.49926	8.5326	0.207262	0.0676563	0.0716336	0.190334	0.0643856	0.126262	17.779	0.000159507	0.0064
Efhc2	4.78528	4.96303	4.75771	4.72368	4.82062	4.71483	0.0714448	0.165088	0.18383	0.113505	0.238396	0.101106	4.87834	4.63516	4.85363	4.554	4.87349	4.72037	0.137136	0.165754	0.106651	0.144996	0.300284	0.153469	4.40849	0.0428335	0.9539
Per3	7.34167	7.45823	7.47591	7.4901	7.33866	7.16602	0.0391915	0.032752	0.105498	0.0352983	0.0430996	0.10285	6.86083	7.07119	7.55705	7.40739	7.21995	6.9965	0.247931	0.178319	0.0678906	0.244556	0.200328	0.118388	20.1337	7.1171e-05	0.0739
Per2	6.892	7.14825	7.31414	7.16615	6.83914	6.86803	0.0495214	0.0695013	0.077256	0.0350297	0.0320675	0.0774013	6.51733	7.57522	7.33542	7.64818	7.29618	6.84582	0.499147	0.297328	0.115261	0.155726	0.0733081	0.226392	5.49169	0.0247482	0.8588
Ap1s2	6.9372	7.00005	7.01062	7.07571	6.94753	6.96023	0.0338833	0.022899	0.0877055	0.0633565	0.028306	0.0708413	7.15506	7.28663	7.17388	7.15122	7.14048	7.17641	0.101156	0.233011	0.128929	0.11036	0.174589	0.0317345	84.5642	5.55343e-11	0.0014
Rora	7.22837	7.27092	7.29144	7.28286	7.3019	7.23145	0.0822843	0.100504	0.137794	0.0987221	0.120545	0.0979476	7.1492	6.81974	7.25791	7.00627	7.21177	7.25828	0.278522	0.0912134	0.130338	0.176516	0.0436948	0.106339	12.6986	0.00105381	0.7233
Allc	4.23371	4.25007	4.1081	4.05886	4.06688	3.98086	0.12026	0.0740956	0.142793	0.142891	0.105124	0.066075	3.89528	3.8701	4.13703	4.20518	3.82946	4.0837	0.0676971	0.142499	0.18251	0.0317983	0.135468	0.129546	11.9828	0.00140102	0.207
Rest	4.85964	4.77411	4.84201	4.8888	4.92488	4.81425	0.150575	0.125888	0.0408457	0.0468209	0.0800607	0.0506167	5.25888	5.26204	5.11054	5.20964	5.19096	5.18204	0.0994595	0.104013	0.139982	0.195704	0.0848192	0.0609864	228.264	3.69437e-17	0.0001
Ptgs2	7.5188	7.42181	7.40354	7.40102	7.2518	7.59324	0.164175	0.182446	0.223313	0.0858094	0.123669	0.0955546	8.52023	9.80477	7.88269	8.33851	8.35064	8.10091	0.917609	0.53248	0.552409	0.523755	0.189134	0.178104	36.6582	5.87546e-07	0.0024
Reln	8.22265	8.3476	8.34093	8.3119	8.2382	8.26322	0.100274	0.126536	0.217693	0.0522064	0.189122	0.0558154	8.37873	8.48082	8.61688	8.42735	8.35353	8.37603	0.0705843	0.127034	0.123907	0.108232	0.0345551	0.156599	45.4558	7.17212e-08	0.2236
Bad	5.60159	5.65468	5.593	5.74377	5.60808	5.63035	0.162467	0.0582064	0.0950474	0.102169	0.132439	0.110548	5.63134	5.59577	5.71086	5.63217	5.69509	5.56071	0.103448	0.116851	0.151787	0.188308	0.156155	0.0962319	0.00946191	0.92305	0.3786
Scn4b	4.87096	4.9911	4.91663	4.93287	4.93233	4.86687	0.137797	0.0739344	0.178684	0.0717331	0.114257	0.0850204	4.87836	4.72314	4.81193	4.70024	4.88597	4.81446	0.12704	0.109642	0.188306	0.138667	0.048821	0.168172	26.9424	8.38159e-06	0.5981
Scn5a	4.66761	4.63267	4.6085	4.50987	4.58248	4.56089	0.239747	0.043549	0.0127888	0.212003	0.148672	0.0721397	4.64113	4.89808	4.74798	4.63781	4.65847	4.62905	0.238458	0.132094	0.478057	0.0569428	0.265217	0.0683146	3.25484	0.0795852	0.2191
Scn7a	5.11991	4.84255	4.93995	5.03205	5.10479	4.95813	0.189277	0.155302	0.180237	0.12097	0.102956	0.162557	5.96795	5.87161	6.18498	5.97406	5.75347	5.78456	0.133975	0.439245	0.274886	0.275399	0.0563591	0.207644	219.98	6.56998e-17	0.0008
Rplp2	3.80275	3.95555	3.66425	3.88016	3.82104	3.71722	0.0653995	0.0678915	0.0823277	0.104821	0.100459	0.143977	4.19673	4.16373	3.90938	4.01346	3.91558	3.90914	0.206822	0.112533	0.430254	0.0951987	0.117329	0.0815334	25.4521	1.30925e-05	0.0595
Spg21	7.11806	7.13395	7.12734	7.04932	7.10793	7.15901	0.0962251	0.102661	0.0716422	0.0391898	0.0949431	0.0801391	7.35924	7.49303	7.3266	7.32468	7.29417	7.27446	0.0924094	0.154764	0.085572	0.160567	0.0884646	0.109626	73.3602	3.281e-10	0.14
Slc26a4	6.39382	6.30492	6.23833	6.36682	6.47653	6.41009	0.0832201	0.0650576	0.124336	0.101291	0.108387	0.0281412	6.38651	6.29303	6.44628	6.54866	6.71292	6.66149	0.214423	0.091937	0.119607	0.0891044	0.0849327	0.105203	40.9046	2.06349e-07	0.0036
Pcdh7	8.01231	8.03767	8.0433	8.12771	8.15436	8.09197	0.0460299	0.0694298	0.113695	0.0730679	0.119095	0.125755	8.31299	8.47183	8.38346	8.31901	8.36459	8.29765	0.116604	0.130037	0.157437	0.195203	0.0779709	0.074389	102.328	4.56395e-12	0.0305
Pmm2	7.114	7.04889	7.13443	7.0677	7.03758	6.94076	0.0640397	0.0579045	0.0557727	0.106113	0.0742935	0.0785858	7.25861	7.29083	7.27207	7.27914	7.17581	7.11361	0.0837216	0.0562899	0.124668	0.0775058	0.0678488	0.0546148	49.5391	2.92347e-08	0.0112
Atp7b	5.75738	5.6838	5.74063	5.64244	5.60045	5.6096	0.171676	0.113754	0.123137	0.0821352	0.0578764	0.138274	5.81243	5.69558	5.68651	5.59959	5.53257	5.66343	0.120678	0.142762	0.125666	0.217733	0.109234	0.0249729	2.36494	0.132833	0.4726
Nde1	6.47619	6.44896	6.64282	6.55893	6.55387	6.41039	0.0768564	0.137126	0.0714194	0.0692437	0.0998698	0.062002	6.67899	6.30814	6.71042	6.7246	6.84465	6.69903	0.173196	0.160881	0.133652	0.115966	0.163093	0.150207	23.3215	2.52884e-05	0.012
Prkcd	6.1619	6.0552	5.99039	6.05363	6.12307	6.09437	0.117778	0.10685	0.118672	0.133105	0.0661456	0.0721657	6.23226	6.33129	6.09706	6.21754	6.14216	6.17502	0.179268	0.23076	0.0881041	0.186782	0.15854	0.125323	15.1042	0.00041941	0.3074
Nadsyn1	5.04592	5.02555	5.15592	5.15859	5.06072	5.07249	0.128669	0.0482799	0.0454365	0.102051	0.0733384	0.131507	4.80418	4.76465	5.01284	4.85021	4.88849	4.91991	0.0709847	0.112871	0.173112	0.169171	0.159165	0.0554914	73.7449	3.07758e-10	0.0764
Abcb4	5.21587	5.3127	5.2902	5.23486	5.29757	5.34209	0.14794	0.117013	0.122532	0.111751	0.204792	0.0465922	5.5187	5.43654	5.50405	5.1759	5.20067	5.23272	0.154019	0.119789	0.181732	0.159038	0.00613698	0.152061	2.43649	0.12729	0.2182
Atp6v0c	6.21877	6.075	6.0619	6.2331	5.93113	6.04788	0.157267	0.115636	0.0966751	0.115131	0.25811	0.16196	6.52653	6.62129	6.543	6.46816	6.35326	6.33863	0.070187	0.131031	0.133166	0.129056	0.118661	0.201099	69.5078	6.30935e-10	0.0653
Upf3b	5.95482	5.83119	5.94497	5.78444	5.96536	5.92704	0.0393536	0.0410499	0.144328	0.118386	0.120457	0.057919	5.50781	5.46674	5.65092	5.67858	5.69698	5.7575	0.161212	0.153906	0.0506501	0.0432797	0.0443091	0.109694	179.277	1.50561e-15	0.034
Slc1a6	6.37323	6.29612	6.30041	6.42522	6.28589	6.34889	0.0622112	0.0965601	0.0435373	0.103428	0.0815824	0.131404	6.28965	6.1207	6.41877	6.17873	6.1132	6.33921	0.141927	0.125326	0.248427	0.116394	0.0905008	0.145341	5.88727	0.0203872	0.9245
Ccl12	3.3522	3.34208	3.4026	3.3632	3.4028	3.50274	0.0579738	0.0425367	0.0625509	0.127961	0.0543811	0.0486222	3.33535	3.62557	3.24901	3.26755	3.24921	3.36249	0.147917	0.185466	0.0719313	0.0844362	0.0582176	0.0777097	0.143766	0.706793	0.0222
Tor3a	6.14269	6.28017	6.33181	6.31831	6.29227	6.13669	0.085068	0.0352021	0.0461515	0.0369536	0.166819	0.0580427	6.66507	6.7355	6.57843	6.66237	6.66783	6.55924	0.0665394	0.0919164	0.0899641	0.072909	0.0895207	0.152293	284.306	1.14419e-18	0.002
Shmt1	5.31147	5.27165	5.41293	5.18523	5.19458	5.26993	0.135544	0.0736309	0.140799	0.047126	0.108492	0.0926869	5.20571	5.10922	5.38411	5.14782	5.0262	4.98681	0.103583	0.0263815	0.125164	0.0632412	0.0238143	0.0659045	24.5369	1.73177e-05	0.0025
Slc22a4	6.05465	5.98283	5.9678	5.89823	6.03316	6.05938	0.11026	0.110118	0.0844008	0.12805	0.0656497	0.0520587	6.27374	6.4706	6.20164	6.22006	5.99776	6.21033	0.0909489	0.260247	0.124206	0.105885	0.233032	0.0664166	26.362	9.95798e-06	0.0117
Slc2a3	8.53841	8.47341	8.54988	8.52093	8.4891	8.39176	0.105407	0.124153	0.078747	0.03642	0.0793691	0.0766482	8.67877	8.82888	8.66683	8.73597	8.58103	8.55632	0.222784	0.152503	0.0798878	0.139047	0.0800202	0.0512159	27.6346	6.83938e-06	0.0118
Slc6a1	10.1892	10.1833	10.218	10.2029	10.1186	10.1885	0.0536504	0.0369306	0.0673496	0.0976299	0.0398674	0.0239415	9.79556	9.82134	9.88667	9.80348	9.79243	9.78652	0.0755141	0.0367917	0.116809	0.0736061	0.0271244	0.125749	326.446	1.22828e-19	0.0008
Slc6a3	4.88475	4.76747	4.92514	4.80976	4.69578	4.99307	0.185199	0.0979196	0.186785	0.107824	0.0990633	0.189208	4.70542	4.79343	4.87191	4.72914	4.67587	4.64227	0.136421	0.0735069	0.186197	0.062575	0.137547	0.142011	4.25938	0.0462995	0.0251
Sp1	5.20932	5.24405	5.13002	5.23454	5.23825	5.22753	0.0810676	0.0729492	0.0771783	0.0927083	0.0123912	0.0607845	5.45217	5.50941	5.37732	5.34601	5.39576	5.4227	0.149248	0.0873577	0.145561	0.0678869	0.0848544	0.094653	29.6293	3.85636e-06	0.0133
Fa2h	7.49153	7.60168	7.31687	7.50963	7.39789	7.66074	0.195237	0.0673944	0.224515	0.0963355	0.177961	0.0942086	7.69487	7.50549	7.61152	7.52359	7.52555	7.61547	0.115463	0.217548	0.389465	0.227207	0.193185	0.157594	0.356398	0.55425	0.6395
Mboat7	7.91581	7.9209	7.91833	7.94969	7.95126	7.88721	0.134405	0.055658	0.0172589	0.104958	0.0566777	0.0630139	8.2753	8.30891	8.3464	8.27138	8.22452	8.20369	0.0981835	0.0666472	0.171831	0.0688944	0.0584555	0.103467	111.536	1.4164e-12	0.002
Ppdpf	6.35308	6.38874	6.34863	6.51778	6.31168	6.30506	0.0906596	0.0755914	0.0771831	0.159948	0.0733603	0.113804	6.78291	6.82337	6.76297	6.65833	6.62378	6.60423	0.0945321	0.0621937	0.0728039	0.0714742	0.0408943	0.0738402	310.927	2.70646e-19	0.0045
Cacnb4	5.90021	6.00034	5.9727	5.87234	5.94263	5.73278	0.125386	0.217902	0.231873	0.0731907	0.108213	0.0750623	5.67381	5.5952	5.68397	5.57548	5.68475	5.77006	0.0986578	0.0983647	0.0763176	0.161739	0.099445	0.0562781	41.9473	1.61069e-07	0.457
Usf1	6.8207	6.73849	6.78731	6.80518	6.84607	6.65838	0.124105	0.0755121	0.0393862	0.101051	0.0783085	0.192889	6.54336	6.45257	6.57122	6.58114	6.57095	6.65202	0.104001	0.0710549	0.0673771	0.103419	0.0745259	0.0612756	32.7972	1.61072e-06	0.952
Timp4	8.09782	8.02446	8.20045	8.29292	8.1265	8.15682	0.10332	0.0725973	0.0510829	0.0170632	0.0838378	0.0272056	8.53879	8.27012	8.25298	8.56092	8.68571	8.58871	0.123198	0.179198	0.0570809	0.119745	0.137403	0.107254	171.586	2.90838e-15	0.0002
Ube2a	8.22198	8.16986	8.28096	8.29058	8.22847	8.33489	0.0992812	0.0976178	0.0740419	0.0603385	0.137018	0.0719138	8.39206	8.57515	8.31693	8.37989	8.32049	8.3163	0.179202	0.0766828	0.318919	0.26365	0.0903179	0.131276	11.7102	0.00156367	0.8121
Tcn2	7.28023	7.17916	7.29046	7.39614	7.47306	7.2644	0.120022	0.103235	0.075168	0.10932	0.463738	0.0271114	8.01265	7.58667	7.88801	7.97916	7.97033	8.09547	0.220545	0.116561	0.0765235	0.150612	0.228594	0.142986	399.153	4.53295e-21	0.0001
Tert	5.0357	5.00227	5.07757	5.12498	5.09809	5.06514	0.112165	0.125058	0.0411116	0.047929	0.121668	0.148392	4.97465	4.92211	5.12289	5.0618	5.12543	5.12861	0.173477	0.061283	0.153111	0.153913	0.0284387	0.152431	2.97462	0.0931575	0.5725
Nr2f1	6.92811	6.96041	6.85552	6.96028	7.1141	6.98982	0.098259	0.0478259	0.0695175	0.0771451	0.0890483	0.0386318	6.68486	6.62491	6.72195	6.61094	6.70866	6.77868	0.120586	0.14649	0.101493	0.224148	0.121615	0.0916313	54.046	1.14128e-08	0.0054
C3	4.98622	4.92221	5.00698	4.98786	5.03015	5.05027	0.0795365	0.165684	0.0713744	0.0519187	0.0856457	0.0760869	5.14793	5.60885	5.47701	5.26956	5.12433	5.16005	0.146715	0.0630146	0.334701	0.138803	0.213921	0.101156	79.5924	1.19533e-10	0.1335
Trpc4	8.76114	8.70047	8.78176	8.77992	8.6511	8.7403	0.0597897	0.0694738	0.04019	0.00406396	0.0811232	0.0902969	8.87057	9.09207	8.8878	9.04467	8.84538	8.81921	0.197902	0.0850393	0.110235	0.0542498	0.160797	0.0462331	64.3972	1.56126e-09	0.1708
Trpm2	6.51727	6.50096	6.55413	6.51994	6.51733	6.43028	0.140395	0.0692327	0.0584981	0.0910624	0.0406923	0.106405	6.29579	6.2629	6.45752	6.23014	6.31922	6.39446	0.166961	0.0553555	0.0583562	0.155797	0.0820227	0.103931	59.5078	3.88668e-09	0.6472
Trim3	9.22004	9.28883	9.18362	9.15428	9.1792	9.19076	0.0536326	0.0504783	0.0942728	0.0817403	0.0450439	0.0195233	9.53149	9.69542	9.55352	9.56233	9.52475	9.44982	0.156907	0.108532	0.0392528	0.121385	0.0201466	0.0469031	371.376	1.49035e-20	0.0001
Cetn3	7.0764	7.05885	6.9801	6.9267	7.14142	7.07426	0.0736028	0.117081	0.0290622	0.164411	0.118237	0.0620853	6.85699	6.95485	7.02416	6.93992	6.98087	6.95085	0.0873506	0.0490739	0.11177	0.200222	0.105692	0.0772173	11.2135	0.00191398	0.0471
Abcb6	6.94391	6.97815	6.97696	6.92835	6.92211	6.92551	0.112905	0.0604856	0.055185	0.126529	0.0276932	0.0494967	6.86653	7.11692	6.94866	6.90574	6.65925	6.71819	0.166721	0.0442894	0.132047	0.0938321	0.121277	0.0943042	20.9092	5.50102e-05	0.008
Chrm3	8.42189	8.54174	8.56626	8.55927	8.5917	8.48163	0.0606684	0.158962	0.121365	0.0477272	0.123823	0.0799231	8.33849	8.09937	8.32507	8.16411	8.43475	8.45732	0.323012	0.232758	0.0761068	0.291614	0.128466	0.0335081	43.1624	1.21199e-07	0.5951
Chrna3	5.4292	5.40748	5.38144	5.30087	5.26721	5.3942	0.10972	0.0223822	0.0878102	0.15511	0.0906136	0.0760366	5.27378	5.13485	5.2919	5.13072	5.23847	5.21327	0.0881698	0.136849	0.135664	0.074419	0.0932138	0.130059	16.1478	0.000285684	0.0532
Chrna5	5.50414	5.60331	5.4338	5.62438	5.6838	5.45589	0.116164	0.0607937	0.0893235	0.0963799	0.109091	0.103469	5.49389	5.60533	5.31107	5.3461	5.54366	5.4848	0.139354	0.0504438	0.141573	0.153458	0.130465	0.0428699	4.65366	0.0377384	0.6241
Mbd6	7.06945	7.13671	7.02647	6.97987	7.03405	7.08276	0.0593531	0.0953459	0.149816	0.198548	0.0641396	0.0696425	7.31119	7.34215	7.42114	7.32383	7.23085	7.24054	0.0387964	0.0930536	0.123121	0.106004	0.174559	0.0927875	43.9109	1.01951e-07	0.0346
Clcn1	4.70297	4.59279	4.48095	4.56278	4.5401	4.55728	0.12491	0.109111	0.125234	0.16094	0.155083	0.0852368	4.6962	4.57288	4.70171	4.6908	4.53556	4.70057	0.109089	0.0981742	0.0907258	0.12061	0.136979	0.124482	0.620778	0.435916	0.1062
Clcn7	7.4771	7.53558	7.53994	7.55599	7.51696	7.50101	0.0614001	0.0983012	0.0416837	0.122702	0.0543694	0.0506212	7.71335	7.79455	7.84068	7.7609	7.62502	7.70148	0.0531336	0.0884227	0.0279989	0.0583772	0.0790143	0.0831676	74.2307	2.83951e-10	0.0062
Tpp1	9.28148	9.30598	9.3205	9.35582	9.26621	9.26449	0.0850229	0.0410639	0.0249203	0.111756	0.0612191	0.0706712	9.74789	9.52391	9.73815	9.75396	9.73366	9.80143	0.130614	0.0852603	0.00696114	0.0826409	0.0599801	0.0449776	312.856	2.44872e-19	0.0001
Cyp2r1	4.21943	4.23874	4.26295	4.43952	4.38945	4.47739	0.108629	0.103412	0.170287	0.122311	0.115623	0.188024	5.15751	5.13865	4.70144	4.89174	5.2852	5.07152	0.243357	0.139349	0.207668	0.224912	0.219948	0.288679	232.32	2.80542e-17	0.0136
Clcn5	5.56139	5.5846	5.4881	5.59103	5.44066	5.61006	0.0813443	0.0970084	0.0766524	0.119177	0.0504947	0.0837369	5.76958	5.75642	5.72688	5.69803	5.77698	5.78671	0.153099	0.0827353	0.0728956	0.139056	0.0495283	0.0955271	34.4334	1.04315e-06	0.0319
Col1a1	6.04843	5.92113	6.02473	6.12227	6.1116	5.91251	0.339974	0.197208	0.309323	0.382791	0.541892	0.151968	6.659	6.62822	6.54083	6.59794	6.71017	6.79276	0.152452	0.282764	0.0511249	0.0818725	0.303045	0.245785	43.6445	1.08402e-07	0.0009
Glyctk	4.89101	5.01611	5.04983	4.91411	4.86132	4.90235	0.0933918	0.0637596	0.0869713	0.0748581	0.123278	0.0536167	4.79357	4.69495	4.88281	4.71081	4.59734	4.75863	0.119755	0.115028	0.135003	0.195429	0.0651312	0.0923819	54.9518	9.50229e-09	0.036
Glyctk	5.49975	5.57375	5.6424	5.52591	5.52499	5.4859	0.123498	0.0281328	0.0702902	0.139504	0.127643	0.0589819	5.76039	5.59999	5.65674	5.65826	5.85912	5.73829	0.0932673	0.0935768	0.0627853	0.122794	0.121475	0.0804396	43.0504	1.24395e-07	0.0023
Unc5d	7.91661	7.85961	7.95899	8.03099	7.9449	7.92808	0.188423	0.0760086	0.263254	0.164177	0.134121	0.0962574	7.76492	7.65579	8.07896	7.62944	7.7542	7.78693	0.0925345	0.0863682	0.292621	0.102742	0.100068	0.162694	4.91899	0.032961	0.186
Mblac2	8.13328	8.14114	8.23092	8.1755	8.00808	8.03783	0.0523158	0.087911	0.128678	0.0559201	0.167711	0.106872	7.99357	8.0844	8.20906	8.01421	8.04472	8.10563	0.121506	0.172591	0.0790824	0.146512	0.120094	0.0214438	0.338732	0.56419	0.2599
Cyp1b1	4.31715	4.25732	4.33458	4.36417	4.429	4.32522	0.190408	0.123931	0.19119	0.11561	0.0534076	0.072481	4.62092	4.80899	4.39016	4.4821	4.49603	4.42345	0.195274	0.23234	0.11717	0.140753	0.278873	0.0779184	20.5455	6.2042e-05	0.1144
Cyp27a1	5.10817	5.27255	5.12754	4.9782	4.97826	5.16739	0.188634	0.160862	0.166908	0.174609	0.0890944	0.0583628	5.4068	5.27468	5.26565	5.13358	5.314	5.31018	0.0849637	0.101236	0.109066	0.065292	0.186626	0.0739731	4.36723	0.0437631	0.0231
Cyp27b1	4.33187	4.35552	4.40121	4.27668	4.31554	4.28183	0.0837493	0.0812682	0.115786	0.111608	0.118672	0.116182	4.18951	4.13054	4.09566	4.28541	4.07926	4.23651	0.168316	0.150363	0.0873672	0.152856	0.0389897	0.0924479	32.2854	1.84933e-06	0.5639
Akr1b3	5.725	5.30646	5.43527	5.38498	5.32323	5.39062	0.127456	0.164817	0.155191	0.246988	0.199514	0.271748	5.54886	5.5647	5.58281	5.25363	5.31636	5.46906	0.100472	0.128899	0.1359	0.189292	0.1305	0.126142	0.0899039	0.766024	0.6193
Flna	7.53484	7.49272	7.53673	7.46749	7.60101	7.44345	0.147447	0.0461239	0.163882	0.107138	0.215426	0.0363376	7.7077	8.07118	7.70292	7.65861	7.5813	7.73595	0.206872	0.106531	0.126971	0.102327	0.198401	0.150258	28.8837	4.76688e-06	0.0091
Ddhd2	7.99129	7.99659	7.95728	7.90806	8.05622	8.05399	0.096951	0.0259933	0.0621572	0.0805971	0.0852747	0.035411	7.86421	7.67653	7.83098	7.7492	7.85748	7.86832	0.100786	0.0844777	0.062465	0.0928127	0.0804267	0.0649822	84.8241	5.34002e-11	0.0024
Cln8	3.44263	3.27463	3.41037	3.34104	3.48345	3.29127	0.132504	0.0817249	0.0567298	0.13575	0.184118	0.0946153	3.31552	3.37122	3.37368	3.3128	3.30109	3.3024	0.101872	0.149005	0.17653	0.0479685	0.123596	0.0901285	0.00242503	0.960997	0.8704
Akt1	9.04127	9.00632	8.98683	8.99517	8.97055	8.98769	0.0445602	0.0753058	0.0615546	0.0717939	0.0401264	0.0632853	8.77927	8.71408	8.83499	8.72921	8.77185	8.77431	0.0471211	0.0203949	0.13944	0.0456444	0.052803	0.0380844	157.219	1.06538e-14	0.0012
Gabra3	9.39004	9.49819	9.64907	9.52289	9.35268	9.32748	0.0885555	0.0978205	0.146335	0.147102	0.0861271	0.0786645	9.53618	9.3139	9.75279	9.60342	9.31694	9.3865	0.0378626	0.0593562	0.18749	0.0344313	0.108464	0.127731	1.80546	0.187462	0.4613
Mfsd8	6.96691	7.05914	7.05987	7.08343	7.03979	7.03398	0.0701239	0.0441319	0.0156183	0.153206	0.128416	0.101104	7.09976	6.96445	7.01667	7.22776	7.27154	7.28755	0.063216	0.085321	0.156806	0.130443	0.0918379	0.139263	11.2102	0.00191664	0.0257
Sv2c	6.89599	6.82944	6.78896	6.83358	6.90407	6.97169	0.125489	0.0347307	0.130482	0.0948237	0.0443632	0.0818548	7.55761	8.10827	7.35277	7.42696	7.54075	7.3209	0.228519	0.268997	0.160344	0.220705	0.230851	0.0300814	326.672	1.21455e-19	0.0002
Emp1	5.25121	5.23319	5.32676	5.19807	5.18535	5.09252	0.0917625	0.0404046	0.205001	0.121569	0.180859	0.117724	5.81263	6.40001	5.51571	5.67778	5.62736	5.5646	0.457604	0.586371	0.0849786	0.178622	0.152783	0.15044	103.53	3.90044e-12	0.0026
F5	4.78706	4.75922	4.8607	4.84517	5.81443	4.71832	0.10279	0.130806	0.0552725	0.149024	1.54771	0.24947	6.21507	5.06261	5.3364	5.93275	5.74842	5.76206	1.07551	0.268026	0.511741	1.04523	0.6811	1.0839	46.7114	5.41614e-08	0.1096
Aldh2	4.49944	4.45332	4.40756	4.57388	4.44167	4.354	0.318721	0.128358	0.0620266	0.108203	0.0770097	0.0624039	4.3925	4.28755	4.38034	4.27322	4.49867	4.50896	0.13714	0.0489013	0.0374671	0.0516585	0.134822	0.100651	0.0946353	0.760138	0.6986
Aldh2	8.16587	8.17895	8.25341	8.28923	8.31757	8.21457	0.112333	0.133966	0.0596236	0.0982304	0.186127	0.0421385	7.88442	7.41368	7.82383	7.88261	8.00266	7.97863	0.189611	0.175272	0.149781	0.263395	0.0950108	0.14939	81.5913	8.74822e-11	0.0228
Hepacam	8.55595	8.56327	8.66871	8.63905	8.48259	8.52705	0.0612556	0.089828	0.0328091	0.0664373	0.0488731	0.0317677	8.72991	8.62859	9.00532	8.87388	8.78762	8.75251	0.116856	0.120866	0.114782	0.119094	0.12395	0.12647	88.4969	3.097e-11	0.0135
Gsta2	3.54083	3.44697	3.41949	3.41637	3.41669	3.48391	0.0764401	0.118144	0.0487492	0.0935965	0.103789	0.0399114	3.55877	3.63932	3.64319	3.637	3.86452	3.79109	0.0568477	0.146385	0.0740339	0.169613	0.0601875	0.0600243	95.1149	1.20769e-11	0.0001
Fdps	8.25324	8.20499	8.39898	8.29609	8.22753	8.23501	0.142776	0.098929	0.111277	0.0942398	0.0791691	0.141096	8.12061	8.75242	8.43231	8.46022	8.13958	8.23152	0.183534	0.0758761	0.342813	0.296941	0.13402	0.223961	0.655388	0.423512	0.9798
Fgfr1	8.58156	8.47102	8.44838	8.51314	8.48167	8.47272	0.0982952	0.0663146	0.100701	0.0569044	0.0865138	0.147642	9.02739	9.30269	8.82085	8.99637	8.84712	8.82457	0.289995	0.155554	0.0709238	0.218991	0.0817042	0.0876967	119.755	5.29598e-13	0.0064
Drd4	4.72751	4.69457	4.73205	4.83414	4.58887	4.73067	0.0500461	0.0320278	0.083215	0.0547694	0.0784009	0.0217029	5.16566	5.56762	4.94421	5.22374	4.8479	4.83094	0.5325	0.448918	0.115589	0.569275	0.143433	0.133692	18.1139	0.000141868	0.1892
Agtr1a	4.80606	4.85731	4.80217	4.74146	4.69384	4.83911	0.0419458	0.0383907	0.0568348	0.128836	0.175755	0.126253	4.67926	4.58235	4.61176	4.59223	4.55471	4.53904	0.114677	0.0583494	0.112392	0.153924	0.190368	0.0981348	30.4326	3.07772e-06	0.0095
Ager	5.43013	5.49677	5.32078	5.30407	5.33644	5.40139	0.186486	0.0325339	0.0382773	0.0482406	0.120415	0.0421767	5.17181	5.25335	5.28956	5.30429	5.1374	5.07668	0.0289215	0.073144	0.145332	0.0627523	0.134563	0.151103	47.7508	4.30699e-08	0.0061
Abat	5.5641	5.57908	5.69269	5.58617	5.48341	5.48825	0.0833633	0.170327	0.114941	0.123088	0.135212	0.17162	4.97321	5.00212	5.06967	5.15596	5.04261	4.95955	0.119845	0.119172	0.203923	0.0883858	0.0959989	0.117132	194.814	4.26812e-16	0.0022
Dcx	6.72119	6.88751	6.85774	6.74328	6.74114	6.9012	0.155988	0.118363	0.114038	0.0461588	0.138681	0.10379	6.73246	6.59961	6.97086	6.63603	6.79411	6.96104	0.239765	0.161524	0.0800941	0.250415	0.076171	0.11038	0.0751285	0.785578	0.4596
Nags	4.83465	4.84806	4.8236	4.92759	4.73068	4.8139	0.180811	0.134388	0.153729	0.0995592	0.0617791	0.0632098	4.69718	4.84021	4.87898	4.76945	4.73127	4.71745	0.102541	0.132262	0.149123	0.247073	0.111452	0.049345	3.97229	0.0538764	0.0529
Dhcr7	6.72253	6.7217	6.70705	6.78138	6.74014	6.77703	0.037436	0.0363629	0.0537899	0.065866	0.0426836	0.0647542	6.97114	7.16998	7.12757	6.95301	6.88166	6.94473	0.143645	0.0603727	0.141247	0.150126	0.0553005	0.112117	69.7344	6.06716e-10	0.0412
Gli3	6.21026	6.20234	6.04631	6.12378	6.10446	6.17807	0.0945017	0.103153	0.0714185	0.106179	0.166712	0.0899486	6.60886	6.51372	6.73411	6.60681	6.44591	6.60832	0.0778506	0.225187	0.0641354	0.147424	0.219368	0.172226	93.5908	1.49368e-11	0.0044
Glul	10.5697	10.6089	10.7778	10.7406	10.737	10.6295	0.0584731	0.0477368	0.0733583	0.0127215	0.034137	0.015422	10.5247	10.1335	10.5944	10.669	10.7287	10.6962	0.158259	0.0711017	0.0678947	0.0832176	0.11881	0.0772843	16.305	0.000269838	0.1416
Gsr	6.85042	6.80015	6.84805	6.78437	6.79459	6.75041	0.103181	0.0859446	0.0655366	0.0593339	0.106698	0.0848039	6.84162	7.10089	6.9377	6.86419	6.62819	6.69791	0.12463	0.0994707	0.0953421	0.0866482	0.137868	0.0618554	5.94591	0.0198151	0.3558
Gss	6.37498	6.35619	6.45513	6.52671	6.30604	6.36688	0.0725976	0.0638302	0.0883929	0.0712514	0.0988976	0.0821163	6.18392	6.13007	6.22691	6.20501	6.28806	6.32474	0.102554	0.114692	0.0534101	0.105491	0.117649	0.0787996	42.7615	1.33055e-07	0.4869
Gsta3	4.13458	4.21533	4.18646	4.19965	4.33301	4.15471	0.0881689	0.114166	0.118241	0.0730553	0.153426	0.106515	4.03264	4.0496	4.20983	4.19068	4.3251	4.2393	0.153312	0.0830872	0.132886	0.0887642	0.0606746	0.14761	0.105381	0.747344	0.3885
Grm1	7.97798	7.9183	7.80166	7.99055	8.02138	8.02796	0.111608	0.0830947	0.111674	0.0511469	0.0617744	0.168353	7.95366	7.79782	7.86185	8.04046	8.15094	8.01602	0.089011	0.265471	0.101563	0.136716	0.0684926	0.0443814	10.688	0.00237743	0.8954
Kcnmb3	4.46541	4.34825	4.32455	4.33651	4.28126	4.26762	0.152122	0.114662	0.050321	0.115513	0.0500742	0.120157	4.21288	4.29434	4.29563	4.25269	4.2162	4.17654	0.13145	0.164535	0.212515	0.123692	0.086365	0.0725666	6.90369	0.0125605	0.242
Pde7b	7.95112	8.0354	7.9434	8.04726	7.93295	8.08177	0.0708393	0.0924997	0.139612	0.0627999	0.105076	0.0719053	7.80222	7.084	7.60828	7.48214	7.82464	7.93365	0.354645	0.441856	0.217697	0.305816	0.222365	0.0515195	17.2388	0.000193025	0.0154
Srpx2	5.13554	4.9931	5.03753	4.95953	5.13303	4.99925	0.0393822	0.0501269	0.204016	0.176287	0.159353	0.142787	5.30855	5.39207	5.34336	5.41088	5.25065	5.08423	0.13707	0.162111	0.186044	0.117518	0.200881	0.166257	54.9901	9.42924e-09	0.4675
Gba	7.52158	7.54213	7.56253	7.56325	7.55702	7.51606	0.0826828	0.119779	0.0341515	0.099072	0.101886	0.0433358	7.7508	7.8785	7.81055	7.86349	7.90123	7.74022	0.0734128	0.0239231	0.110394	0.0532073	0.10182	0.0301385	186.13	8.54088e-16	0.0001
Gnl3	6.79077	6.8037	6.81045	6.69232	6.90969	6.96249	0.0679562	0.0984593	0.0810492	0.174114	0.125026	0.0457306	6.80583	7.04112	6.74745	6.69017	6.65906	6.64345	0.0752404	0.110242	0.0951188	0.0753456	0.19632	0.062753	4.92731	0.0328222	0.0002
Gc	4.08383	4.08006	4.23888	4.14001	4.08478	4.10834	0.105366	0.0401067	0.120399	0.0847728	0.174645	0.0614212	3.98973	4.03639	3.91089	3.88826	3.90297	3.95822	0.149411	0.069733	0.131632	0.0949725	0.0911603	0.0339224	17.1273	0.000200836	0.0052
App	11.4193	11.3867	11.4542	11.3657	11.4517	11.3964	0.0605002	0.0299429	0.0284439	0.0354714	0.0360297	0.00561241	11.1335	11.1049	11.1534	11.1421	11.1497	11.1627	0.0584343	0.0406928	0.0271866	0.0333284	0.0580602	0.0454792	376.313	1.1992e-20	0.0001
Fas	3.96172	3.93995	4.01393	3.94302	3.90223	3.99476	0.048072	0.0519904	0.0578763	0.0338247	0.143074	0.0493724	4.06762	4.3383	4.28036	4.09043	4.07695	3.96714	0.128147	0.148056	0.101078	0.0957188	0.079829	0.0326752	39.172	3.13895e-07	0.3867
Apeh	6.96635	6.96648	7.05338	7.06785	7.05502	6.98453	0.0754737	0.0699747	0.0746136	0.102589	0.0975061	0.0750366	7.03782	7.05235	7.19228	7.25584	7.22216	7.2037	0.0792779	0.077062	0.118203	0.113302	0.111262	0.0599887	13.4188	0.000795329	0.0038
Cdkl4	7.74618	7.90837	7.95239	7.96574	7.97462	7.77311	0.0658315	0.1778	0.18156	0.10117	0.176438	0.0994802	7.65192	7.1962	7.82839	7.45686	7.57605	7.61513	0.235828	0.178727	0.27917	0.32474	0.102659	0.154667	36.2044	6.59537e-07	0.1366
Htr1d	4.38241	4.36958	4.33581	4.28381	4.32151	4.33086	0.136016	0.065317	0.123829	0.0584662	0.128821	0.114131	4.62702	4.53419	4.55294	4.51246	4.54204	4.45244	0.087207	0.110981	0.107254	0.196441	0.0789477	0.132463	58.2364	4.9657e-09	0.2137
Htr2a	8.1775	8.22416	8.23817	8.2073	8.18331	8.14339	0.163665	0.0241088	0.153346	0.0928896	0.135489	0.142553	8.16339	8.54158	8.62409	8.3356	8.44197	8.38328	0.0810331	0.152266	0.214586	0.165472	0.161006	0.140015	25.7733	1.18811e-05	0.0532
Htr2c	7.4608	7.34172	7.29519	7.34306	7.70139	7.49998	0.132755	0.197071	0.160307	0.0940238	0.57415	0.092562	7.61377	7.04008	7.46477	7.3714	7.48819	7.58428	0.285517	0.139789	0.242348	0.331719	0.17391	0.199678	0.0996069	0.754124	0.4727
Gstm4	6.21341	6.0489	6.16725	6.19805	6.04448	6.15442	0.0388319	0.172691	0.0431044	0.111009	0.0657897	0.125473	6.29113	6.35758	6.52439	6.30725	6.15177	6.23064	0.0533817	0.191694	0.219542	0.198104	0.178519	0.0336683	27.1614	7.85732e-06	0.2851
H2-Aa	3.98747	3.96403	4.03705	3.95786	3.96624	3.85459	0.0459769	0.0352055	0.222878	0.123361	0.0683855	0.0993868	4.24912	4.27492	4.27603	4.27395	4.27539	4.22665	0.155968	0.191469	0.0866435	0.125581	0.0233863	0.0337518	48.6731	3.52316e-08	0.0004
Cfh	5.5489	5.29827	5.68057	6.03441	6.0306	5.40926	0.601951	0.290795	0.544702	0.545263	0.459051	0.218669	6.54646	6.57507	6.55863	6.69835	6.59226	6.82381	0.242995	0.294877	0.232106	0.263501	0.558906	0.168928	90.753	2.23403e-11	0.0001
P2rx7	6.53828	6.61657	6.45732	6.478	6.51206	6.60317	0.055097	0.0711658	0.0540036	0.0740646	0.0828265	0.0615771	6.85214	6.81752	6.71906	6.65843	6.80295	6.83625	0.109377	0.079416	0.0946354	0.0944382	0.192251	0.0928728	109.504	1.82177e-12	0.0058
Park2	6.77584	6.78321	6.76053	6.70179	6.63957	6.67935	0.126223	0.0569939	0.0538135	0.0737863	0.0612335	0.0405077	6.57401	6.44351	6.75648	6.49024	6.44283	6.58251	0.170489	0.0783333	0.0885034	0.214132	0.0615563	0.11387	29.2899	4.24571e-06	0.1601
Ddr2	5.69353	5.61291	5.8511	5.96013	5.93847	5.68593	0.379224	0.167648	0.114548	0.319388	0.312969	0.11475	6.33229	6.33139	6.29002	6.28823	6.32754	6.39763	0.139271	0.195	0.125744	0.16941	0.445757	0.246696	80.5168	1.03396e-10	0.002
Ophn1	7.27194	7.22269	7.2662	7.27441	7.41234	7.30532	0.0697779	0.104547	0.095173	0.170335	0.0700907	0.0996113	7.1372	7.06843	7.10333	7.20107	7.12263	7.15422	0.105472	0.0683343	0.0869522	0.103904	0.0848092	0.104847	15.9771	0.000304012	0.0817
Myh1	3.56612	3.66841	3.5632	3.63502	3.44362	3.64454	0.0543244	0.151993	0.0870586	0.256106	0.144889	0.324645	3.52584	3.48306	3.61812	3.68868	3.51497	3.49588	0.095658	0.160622	0.103302	0.0869499	0.107468	0.142292	7.8538	0.00811475	0.4337
Nfe2l2	6.66067	6.69239	6.84412	6.89968	6.77523	6.56126	0.143963	0.11823	0.124397	0.0424407	0.10767	0.00773164	7.04418	7.2166	7.14199	7.31586	7.19083	7.19589	0.176975	0.264871	0.106052	0.140769	0.177994	0.122346	38.3991	3.79724e-07	0.0001
Nmbr	5.5526	5.57642	5.81242	5.88051	5.59585	5.42217	0.297037	0.335525	0.409412	0.255376	0.356876	0.156475	5.49493	5.32591	6.01753	5.70154	5.65141	5.83	0.236181	0.0890276	0.309138	0.250264	0.19425	0.139427	0.0261662	0.8724	0.0081
Nnmt	4.39834	4.26492	4.40294	4.15937	4.27542	4.34898	0.0681438	0.0963164	0.0624617	0.0969097	0.0395729	0.0584621	4.57645	4.72533	4.73049	4.60951	4.79325	4.67201	0.126627	0.198543	0.16086	0.0517779	0.111557	0.247348	195.214	4.13636e-16	0.044
Notch3	5.99125	6.01829	6.05878	5.98908	5.98314	5.95855	0.123332	0.0859127	0.123634	0.131862	0.0613229	0.0820134	6.25039	6.54793	6.23983	6.17301	6.09317	6.18533	0.130233	0.164972	0.108261	0.0716325	0.207437	0.037857	54.4977	1.04138e-08	0.0024
Notch4	5.95411	5.99648	5.95864	5.88816	5.93729	5.92702	0.109945	0.0921731	0.147064	0.141702	0.0622036	0.0520453	5.90857	6.12051	6.13713	6.00727	5.94793	5.85024	0.122348	0.212822	0.116776	0.0569277	0.131981	0.0962184	0.00430531	0.948047	0.21
Myh11	6.50378	6.26598	6.40412	6.52165	6.48935	6.31516	0.346805	0.0893297	0.304104	0.2861	0.296286	0.0768206	6.41993	6.1824	6.32263	6.33491	6.40028	6.5349	0.201712	0.168818	0.264974	0.129372	0.211574	0.15884	0.410217	0.525915	0.0471
Atp1a2	10.2912	10.2359	10.4056	10.3689	10.3697	10.2612	0.0677544	0.0906753	0.104761	0.0853722	0.0929344	0.0757736	10.2566	10.2452	10.3817	10.4137	10.5103	10.4591	0.118177	0.11346	0.045058	0.147537	0.105355	0.117395	1.46133	0.234599	0.0299
Mmp9	5.62117	5.64905	5.62732	5.59317	5.70388	5.51743	0.0988184	0.0823276	0.033476	0.0598897	0.0898422	0.127032	5.64906	5.67472	5.79852	5.60125	5.59786	5.80137	0.166876	0.0567578	0.1529	0.0707551	0.146074	0.157764	5.718	0.0221418	0.031
Mthfd1	7.62223	7.60142	7.62266	7.591	7.62869	7.71148	0.036923	0.0330252	0.0795241	0.0614299	0.0955505	0.0804793	7.4254	7.49945	7.47601	7.28952	7.31842	7.2322	0.116289	0.0778969	0.0513445	0.129642	0.0856884	0.0985144	170.371	3.2342e-15	0.0003
Mtrr	6.8182	6.74096	6.89123	6.8977	6.85106	6.70072	0.132241	0.0774496	0.0365043	0.0817159	0.0554558	0.0902045	6.42882	6.43235	6.59376	6.64193	6.77465	6.66778	0.0741414	0.0633957	0.102152	0.117542	0.0518271	0.122294	80.0415	1.11383e-10	0.6797
Kcnj9	8.01286	8.09963	8.08759	8.0881	8.08821	7.90021	0.117376	0.238272	0.174866	0.171979	0.130915	0.140544	7.80874	7.58994	7.91154	7.81744	7.88696	7.89071	0.227828	0.142295	0.134141	0.220308	0.0550473	0.114801	18.8599	0.000109596	0.92
Aqp4	8.88446	8.84334	8.73588	8.85709	8.78949	8.85797	0.0598549	0.10996	0.0410018	0.0418764	0.0862417	0.08241	9.139	9.78412	9.14177	9.1501	8.96766	9.05649	0.17523	0.0856954	0.38492	0.25738	0.102439	0.198252	78.2224	1.4852e-10	0.1139
Ido1	4.7651	4.70426	4.7856	4.56171	4.7748	4.72347	0.077446	0.0992735	0.0863839	0.0780178	0.117493	0.0947102	4.5486	4.6227	4.72956	4.5639	4.63884	4.66912	0.11717	0.120761	0.169305	0.139404	0.108784	0.0915749	4.7973	0.0350645	0.4408
Inha	7.24685	7.24931	7.10845	7.05816	7.23303	7.35416	0.108301	0.00889286	0.0528009	0.335256	0.072076	0.0315282	7.04871	6.70152	7.2436	6.9937	7.24477	7.30808	0.32711	0.219792	0.154244	0.247628	0.133947	0.10938	6.07173	0.0186452	0.449
Irs1	6.69751	6.69709	6.62654	6.87833	6.70984	6.68682	0.126484	0.0630261	0.106121	0.109356	0.0695954	0.0399496	6.51782	6.34719	6.60318	6.55461	6.77093	6.80941	0.205031	0.145806	0.138843	0.225087	0.118363	0.104284	15.0758	0.00042386	0.0705
Abcc6	5.79841	5.8156	5.80349	5.6705	5.77983	5.79241	0.0844276	0.14845	0.164423	0.102037	0.0851553	0.180667	5.65432	5.54655	5.73522	5.66994	5.57985	5.55718	0.138625	0.0746339	0.146826	0.0518317	0.0455566	0.115515	17.7227	0.000162695	0.0707
Itgb3	5.13213	5.05695	5.02194	5.08684	5.11595	5.06549	0.0632336	0.0584739	0.0846643	0.13074	0.100842	0.123956	4.97712	5.01177	4.9348	4.89	4.79803	4.92247	0.0668296	0.0102343	0.196724	0.0824288	0.156526	0.062067	29.4683	4.03607e-06	0.0847
Gstk1	7.86453	7.86239	7.84428	7.91606	7.90165	8.04115	0.115501	0.0584413	0.0948811	0.0741952	0.0810901	0.141963	8.32946	7.80557	8.33374	8.32747	8.37722	8.36321	0.24165	0.253068	0.138133	0.146672	0.189269	0.12113	46.8418	5.26187e-08	0.0136
Kcna1	8.89028	8.87754	8.89795	8.88491	8.90615	8.91555	0.0859273	0.104145	0.0597451	0.0638191	0.010885	0.0730118	9.13725	9.33336	9.1128	9.22296	9.16348	9.10079	0.142634	0.160818	0.156908	0.116141	0.110753	0.0729821	141.488	4.96056e-14	0.0115
Rhoa	10.8473	10.8382	10.8781	10.8575	10.8521	10.7523	0.0587088	0.0728194	0.0550252	0.039364	0.0362943	0.0899864	11.1081	11.1887	11.152	11.1299	11.1687	11.1405	0.0225765	0.0494144	0.0570465	0.0973252	0.0575669	0.0779027	437.955	9.70891e-22	0.0006
Rhoa	7.09241	7.01144	7.29192	7.28174	6.97312	6.92627	0.150909	0.277374	0.157848	0.0718099	0.0625631	0.0354953	6.32177	6.60027	6.32088	6.3612	6.24213	6.33005	0.239197	0.190712	0.230483	0.192228	0.108917	0.156541	381.139	9.72067e-21	0.0003
Rhoa	4.61494	4.77688	4.4951	4.72781	4.55465	4.56502	0.237658	0.134537	0.204612	0.258659	0.147826	0.0821936	4.94353	5.1051	5.01135	5.05515	4.78806	4.8728	0.111503	0.0917544	0.230958	0.251683	0.125948	0.214198	32.8228	1.5997e-06	0.0364
Lepr	3.98013	3.92376	3.86304	4.1408	4.40039	3.86878	0.162517	0.105758	0.292269	0.303553	0.846596	0.0639133	4.63469	4.15554	4.21931	4.78819	4.7051	4.98778	0.397418	0.146044	0.149875	0.465769	0.619842	0.315959	20.6559	5.98115e-05	0.0004
Cyp4f13	5.59905	5.53987	5.71034	5.66148	5.6639	5.55486	0.102088	0.0760799	0.0963971	0.186872	0.170505	0.0589995	5.99705	5.78513	6.05971	5.92021	5.90268	5.96675	0.140623	0.121535	0.0916259	0.12023	0.180313	0.0946619	67.7656	8.54856e-10	0.0003
Kcnq1	5.01091	4.95386	4.97298	4.84532	4.93772	4.92703	0.036411	0.0980694	0.118978	0.160952	0.096357	0.150311	5.27431	5.4063	5.25206	5.24466	4.98267	5.01778	0.180559	0.273478	0.100862	0.366341	0.0755152	0.0769234	9.84691	0.0033861	0.3237
Pars2	5.81214	5.83824	5.59807	5.65427	5.74466	5.99686	0.124513	0.195806	0.0591499	0.184805	0.129989	0.105021	6.1488	6.04645	6.02428	5.65986	5.80088	5.90489	0.0962612	0.149531	0.13635	0.073522	0.19664	0.108954	13.2769	0.000840345	0.2698
Alg14	6.50564	6.52913	6.57636	6.57245	6.71347	6.66122	0.0613976	0.0296178	0.0341627	0.0521136	0.117821	0.139969	6.52627	6.46991	6.50542	6.40219	6.36153	6.51429	0.0804789	0.0930466	0.0809049	0.175696	0.13246	0.101876	10.0953	0.00304767	0.1405
Kcnt2	8.15618	8.28559	8.11485	8.21774	8.23495	8.31307	0.0606541	0.0657713	0.099387	0.0450573	0.0824407	0.0319722	8.02145	7.86516	8.02004	7.94353	8.03784	8.07147	0.145317	0.220837	0.0301505	0.254426	0.0905582	0.103508	20.3086	6.71306e-05	0.0043
Arv1	6.11737	6.09593	6.08579	6.13495	6.03929	6.11262	0.11749	0.129718	0.124409	0.0888538	0.105647	0.111723	6.3601	6.24704	6.1164	6.14072	6.24791	6.28871	0.10757	0.0800415	0.212609	0.271615	0.127074	0.164869	2.03468	0.162362	0.1274
Ugp2	8.18122	8.12185	8.07669	8.1944	8.24075	8.28278	0.12329	0.14144	0.076965	0.0715072	0.0721697	0.035946	7.94547	7.8493	7.94837	8.01008	7.92696	7.96254	0.131302	0.123451	0.0709038	0.148457	0.062209	0.107423	98.4052	7.69728e-12	0.0013
Casr	4.67823	4.61512	4.647	4.67362	4.48465	4.59065	0.0712297	0.0286834	0.0844789	0.116241	0.0533772	0.0916991	4.52478	4.52661	4.789	4.54	4.53079	4.52019	0.134342	0.0847081	0.304116	0.096188	0.0623113	0.0286291	0.491592	0.487726	0.1928
Rnf13	8.09631	8.18799	8.29626	8.29883	8.25198	8.1659	0.0641393	0.103115	0.0438071	0.053191	0.0571498	0.0686728	8.33242	8.20451	8.20092	8.29173	8.44828	8.44432	0.132187	0.148284	0.0637294	0.131527	0.16606	0.0926705	2.38737	0.131066	0.0029
Ugdh	7.4673	7.54781	7.51182	7.51355	7.65751	7.53301	0.106113	0.0775867	0.0378694	0.0714075	0.0449342	0.0533322	7.61016	7.75908	7.73729	7.8149	7.68077	7.66271	0.0641197	0.183734	0.0368504	0.102406	0.0519372	0.0490946	57.9533	5.24651e-09	0.0117
Guf1	7.3713	7.49207	7.37347	7.27532	7.32222	7.39765	0.0749602	0.100524	0.0748352	0.222713	0.0906378	0.108486	7.2801	7.0747	7.28832	7.09458	7.06613	7.20913	0.120761	0.102536	0.191423	0.0848635	0.0147226	0.0970929	55.5863	8.36718e-09	0.0412
Prdm8	9.34554	9.32579	9.425	9.43047	9.2611	9.22489	0.0849438	0.0662465	0.138964	0.0419801	0.111957	0.0419539	9.08062	9.21948	9.38515	9.14547	9.28527	9.28576	0.0810539	0.337364	0.208635	0.294819	0.174035	0.0727541	2.39483	0.130484	0.1973
Cdk19	8.01453	8.07284	8.04523	8.05046	8.0819	8.09804	0.0900947	0.0929201	0.110965	0.0812696	0.0984631	0.154861	8.19746	8.04361	8.0434	8.09623	8.29762	8.2248	0.0969103	0.00983124	0.172276	0.0886558	0.0867351	0.0511032	8.9458	0.00499392	0.171
Ywhag	8.00828	8.08039	8.42048	8.28085	7.83988	7.74707	0.222746	0.447212	0.0958356	0.149682	0.108497	0.129948	7.19857	7.29501	7.23336	7.22824	7.13807	7.27281	0.139698	0.0856691	0.178496	0.176689	0.074097	0.15575	231.073	3.05171e-17	0.0034
Asah1	7.98434	7.99395	8.05763	8.16537	7.94346	7.90891	0.11382	0.164321	0.0805925	0.0739827	0.108994	0.125568	8.15395	8.12156	8.08552	8.092	7.96538	8.0144	0.160632	0.109489	0.149212	0.216281	0.0807466	0.135047	0.31415	0.578616	0.2962
Cpa6	3.8963	3.96065	4.09989	3.81013	3.94581	3.98429	0.138277	0.145251	0.251932	0.14809	0.111149	0.165586	3.95636	3.93678	4.17641	3.79427	3.99516	3.9821	0.044058	0.145034	0.262727	0.159882	0.124824	0.215449	1.68348	0.202715	0.9876
Samd12	6.74477	6.85242	6.98197	7.05657	6.80219	6.76346	0.169618	0.169243	0.045573	0.0217454	0.138963	0.170015	6.93461	6.90123	6.95999	7.00416	7.08124	6.96211	0.0957124	0.094151	0.0275194	0.0647607	0.0466356	0.0810524	23.4956	2.39414e-05	0.0794
Kcnk4	7.43699	7.5437	7.43745	7.4378	7.31071	7.40209	0.147418	0.104548	0.0942714	0.0996563	0.076527	0.130762	7.33989	7.3643	7.2472	7.3649	7.37433	7.23204	0.0416367	0.106842	0.141326	0.169688	0.0512372	0.135302	3.92321	0.0553041	0.1207
Gal	5.74038	5.81889	5.77988	5.72372	5.84971	5.80077	0.0754346	0.145417	0.130318	0.0800301	0.0140614	0.121622	7.7865	9.3747	7.95093	8.07231	7.43534	7.10222	0.894111	0.55407	1.32359	1.04349	0.335808	0.487665	252.687	7.479e-18	0.0021
Atn1	8.47187	8.54769	8.38201	8.46467	8.54696	8.5078	0.115935	0.0198812	0.0674043	0.125447	0.0389461	0.0672373	8.85831	8.60334	8.85205	8.806	8.74292	8.8576	0.0977517	0.121316	0.326864	0.171526	0.0957809	0.0657002	58.6685	4.56726e-09	0.0003
Necap1	4.36469	4.42493	4.41796	4.46967	4.36795	4.25099	0.174373	0.213949	0.065823	0.107697	0.151459	0.122272	4.17936	4.16768	4.32696	4.23313	4.22761	4.15088	0.0225536	0.0395261	0.134691	0.111407	0.0592534	0.14995	10.0492	0.00310757	0.3406
Grin2b	5.90626	5.95307	5.97887	5.89685	5.97693	6.13121	0.0930809	0.0429251	0.0613283	0.127139	0.186964	0.0464386	5.92545	5.85526	5.93431	5.70482	5.8264	5.84358	0.120079	0.0988874	0.135717	0.12446	0.131297	0.0587454	6.72404	0.0136648	0.0003
Cux2	7.37843	7.51553	7.42401	7.29087	7.46873	7.25322	0.127062	0.205815	0.139816	0.0839051	0.151409	0.0952487	7.33025	7.43442	7.3562	7.16004	7.29441	7.22516	0.159602	0.1276	0.125718	0.140849	0.18196	0.194786	6.56263	0.0147465	0.8044
Trappc6b	9.12813	9.15721	9.16071	9.21778	9.31815	9.23162	0.0858664	0.0930306	0.0966465	0.0479049	0.0314417	0.0393312	9.03353	8.98385	8.95866	8.96129	9.04394	9.06924	0.0634151	0.0871813	0.158564	0.0426207	0.0871089	0.0700863	103.083	4.13438e-12	0.0068
Pigb	7.21749	7.19984	7.18375	7.24878	7.21491	7.2446	0.076236	0.079262	0.0527086	0.0293984	0.152076	0.0613629	7.53319	7.60833	7.60332	7.53779	7.47607	7.61737	0.101035	0.151246	0.110599	0.10294	0.116008	0.128905	136.548	8.27363e-14	0.002
Mthfs	6.24132	6.20272	6.20348	6.37979	6.40738	6.2587	0.118561	0.114212	0.0316002	0.15754	0.0912954	0.0475069	6.19391	5.84941	6.32394	6.1982	6.51147	6.4456	0.213979	0.133987	0.155266	0.128669	0.0923807	0.0225142	2.29556	0.138476	0.0004
Pigq	5.4956	5.57521	5.6036	5.45584	5.42805	5.49675	0.153168	0.10087	0.242617	0.0425367	0.10155	0.0447526	5.38166	5.32619	5.31355	5.41015	5.38789	5.23229	0.0808396	0.0809598	0.0848678	0.101541	0.11616	0.05937	20.8719	5.56914e-05	0.0004
Pigq	4.74233	4.73867	4.86364	4.96862	4.82145	4.65822	0.288183	0.0691824	0.210206	0.0987565	0.175042	0.136552	4.63791	4.73975	4.73035	4.65246	4.61585	4.69783	0.11938	0.145408	0.199232	0.278809	0.0553723	0.179448	10.3366	0.00275324	0.7374
Setd1a	7.12131	7.1821	7.17218	7.12701	7.13361	7.07152	0.0633334	0.0390768	0.0335218	0.0955131	0.055657	0.0416471	7.45486	7.56877	7.51626	7.33654	7.34952	7.37036	0.0973929	0.0692421	0.100243	0.0286632	0.0472347	0.0593905	191.075	5.73508e-16	0.0002
Got2	5.31874	5.29275	5.476	5.4355	5.29663	5.32719	0.0521586	0.110731	0.0779243	0.102109	0.0746192	0.105038	4.93287	5.00302	4.99692	4.98711	5.03686	4.93893	0.0245617	0.0958904	0.125801	0.15855	0.105574	0.100081	223.22	5.23394e-17	0.0017
Wwox	5.78657	5.7909	5.86233	5.87701	5.85358	5.67071	0.0600821	0.157123	0.112455	0.0324145	0.0638494	0.0375948	6.00942	5.6816	5.99305	5.87343	5.87753	5.99691	0.0833019	0.137867	0.133904	0.101012	0.0970945	0.0359174	25.8532	1.15984e-05	0.0001
Slc13a5	6.09275	6.02624	6.08604	6.03161	5.9908	5.98348	0.129828	0.126001	0.0944852	0.0116478	0.0927181	0.192768	6.08489	6.09591	6.15494	6.08789	6.10408	5.94639	0.0721385	0.22437	0.205452	0.160271	0.0376478	0.193685	0.0418741	0.839013	0.7952
Neurod2	8.89281	8.87403	8.71936	8.83734	8.89844	8.90619	0.0674687	0.146923	0.132642	0.0694522	0.0300812	0.0613461	9.12068	9.36013	9.05171	9.22312	9.12767	9.02162	0.210319	0.118736	0.191199	0.211342	0.109651	0.0679302	47.6972	4.35785e-08	0.0452
Gosr2	8.71583	8.62738	8.74104	8.75127	8.67863	8.60664	0.081962	0.0723128	0.0454377	0.0233659	0.125025	0.0436733	8.92139	8.96757	8.77817	8.92019	8.76852	8.79982	0.15273	0.134466	0.0562355	0.128108	0.0979984	0.0549994	59.5208	3.87705e-09	0.0015
Lmnb2	5.5159	5.52788	5.52876	5.50604	5.5776	5.57912	0.0765354	0.142807	0.0708951	0.0775153	0.110263	0.0432046	5.37018	5.3589	5.38398	5.26337	5.42401	5.43387	0.0880908	0.0714043	0.102243	0.0545912	0.136712	0.109056	33.6245	1.29133e-06	0.048
Nacc1	8.83007	8.87284	8.83415	8.82938	8.84129	8.81955	0.0804136	0.0490453	0.0254972	0.0567038	0.068683	0.0384941	9.21463	9.35699	9.20609	9.22522	9.25678	9.22892	0.0899957	0.0840707	0.106727	0.0463301	0.0761281	0.0961394	480.084	2.08978e-22	0.0002
Itpa	6.60626	6.58798	6.65155	6.69682	6.57169	6.5278	0.0747982	0.257296	0.0756337	0.0674727	0.140883	0.111085	6.48699	6.46273	6.43384	6.47095	6.33672	6.40913	0.0874517	0.085393	0.0960896	0.164989	0.10204	0.0128011	20.3298	6.66579e-05	0.078
Kcnb1	6.14343	6.14333	6.18251	6.08426	6.11145	6.13719	0.141565	0.0976646	0.100701	0.15984	0.168733	0.10136	6.13519	6.27578	6.16167	6.18416	5.96903	6.1712	0.0869004	0.133673	0.0528963	0.0570323	0.139097	0.102116	1.06175	0.309689	0.6531
Pigp	6.71849	6.72163	6.6827	6.68927	6.75965	6.79415	0.0544846	0.126191	0.0775696	0.119404	0.109059	0.054544	7.05215	7.02719	7.1778	6.98123	6.96499	7.09078	0.0639596	0.102125	0.075166	0.0366085	0.0388801	0.133902	220.18	6.47801e-17	0.0063
Fbxo28	7.78746	7.81726	8.00137	8.01224	7.83697	7.71145	0.0339883	0.177089	0.121207	0.0339972	0.14638	0.169426	7.70843	7.78695	7.76915	7.91633	7.86534	7.81812	0.0528094	0.0609912	0.0618771	0.0696704	0.0399242	0.0400205	5.85855	0.020674	0.040021
Slc38a3	9.26052	9.26021	9.12961	9.15741	9.26083	9.2911	0.0592865	0.017016	0.0971901	0.0718308	0.196497	0.0748152	9.66165	9.65077	9.5177	9.40604	9.57658	9.55372	0.117417	0.175887	0.107824	0.125374	0.22837	0.082801	71.3777	4.57982e-10	0.0033
Ick	7.35104	7.38203	7.40736	7.41423	7.4054	7.43302	0.147365	0.0903062	0.0751946	0.126894	0.0891071	0.0696625	7.64796	7.54078	7.68486	7.71332	7.57474	7.64718	0.0465684	0.0911781	0.0349374	0.0617026	0.142891	0.0593181	39.7311	2.73857e-07	0.0031
Grin1	5.84147	5.99296	6.04546	5.94475	5.84955	5.77539	0.0617973	0.251048	0.158807	0.0833104	0.164107	0.15477	5.48165	5.55886	5.49755	5.50927	5.36121	5.34924	0.153484	0.0319583	0.0462032	0.104909	0.0995456	0.0298146	231.995	2.86749e-17	0.029815
Celf2	4.20849	4.31013	4.20793	4.36667	4.16449	4.20247	0.160603	0.119678	0.125261	0.0901345	0.176217	0.0809264	3.8627	3.84884	3.9158	3.99715	3.88535	3.98238	0.114352	0.0467705	0.0901674	0.108826	0.0528416	0.0349328	127.414	2.21744e-13	0.034933
Hcn4	4.14482	4.13488	3.91555	3.91677	4.01067	3.96948	0.0936999	0.279178	0.195014	0.0941134	0.14638	0.171321	3.96726	4.20739	4.07356	3.87749	3.89226	4.03832	0.115042	0.2118	0.14626	0.177984	0.0475266	0.207066	0.0108429	0.917645	0.207066
Pigs	7.84254	7.86609	7.94311	7.80076	7.75363	7.81435	0.0545708	0.116876	0.0725186	0.0533995	0.0668382	0.0769727	7.94046	8.0141	8.1085	8.147	8.11325	8.01077	0.0520739	0.0403771	0.0960615	0.0677101	0.104809	0.0400086	161.513	7.15591e-15	0.004
Prl	3.42543	3.45454	3.57176	3.537	3.45213	3.47034	0.153548	0.165168	0.0929245	0.169671	0.0913724	0.1235	3.5996	3.67812	3.53748	3.46927	3.58785	3.62683	0.115143	0.112402	0.206071	0.232316	0.0509728	0.0901833	15.4776	0.000365193	0.2143
Nlrp3	3.86047	3.75155	3.8306	3.87782	3.77508	3.73529	0.0924001	0.0167488	0.119782	0.0381286	0.122894	0.088601	3.84228	3.85096	3.93012	4.03895	3.86227	3.87012	0.104469	0.0458103	0.258963	0.16861	0.0784222	0.10247	10.6633	0.00240195	0.10247
Hif1a	4.84781	4.83712	4.91501	4.9067	4.8503	4.95601	0.0722832	0.0968025	0.0651239	0.113297	0.126444	0.0650456	5.03824	4.97922	5.07391	5.00835	4.96114	5.06745	0.116962	0.147062	0.0849487	0.0718552	0.198928	0.0910701	11.5274	0.00168393	0.0910701
Ins2	3.7262	3.66278	3.6406	3.82913	3.91359	3.67648	0.0245155	0.0424364	0.173978	0.107439	0.325993	0.118446	3.60037	3.60593	3.68713	3.623	3.66539	3.79433	0.0950194	0.107098	0.106043	0.0985403	0.0657669	0.194998	13.9612	0.000645493	0.3414
Rasal2	8.16481	8.29826	8.40772	8.29163	8.15153	8.22089	0.0330454	0.0682871	0.0943736	0.0799556	0.0591543	0.0690407	8.22155	8.44632	8.29708	8.17924	8.17034	8.1291	0.162706	0.12225	0.0864429	0.148676	0.123561	0.0979387	6.91752	0.0124796	0.0979387
Bai3	9.31688	9.29586	9.34359	9.32372	9.32012	9.39393	0.058384	0.0587154	0.0931985	0.0219408	0.0530454	0.0418917	9.15097	8.95967	9.18003	9.0232	9.13048	9.18627	0.121766	0.115925	0.031597	0.151307	0.0427305	0.0205801	55.8376	7.95794e-09	0.0205801
Adora2a	5.69271	5.67158	5.66437	5.8166	5.61596	5.58475	0.0349242	0.108442	0.098688	0.168655	0.0715849	0.226366	5.99303	6.12393	5.96828	5.88712	5.97673	5.81813	0.119452	0.116582	0.0376263	0.261977	0.152431	0.0854231	44.5312	8.845e-08	0.102
Acap3	7.91703	8.04486	8.07025	8.00469	7.87363	7.87288	0.0890002	0.0896916	0.0349241	0.15415	0.0550503	0.0938211	7.85084	8.05393	7.89266	7.93509	7.72476	7.76099	0.102461	0.0888554	0.130179	0.115888	0.121469	0.0347818	58.7	4.53953e-09	0.0347818
Nedd9	6.39711	6.40497	6.45423	6.45315	6.57472	6.48784	0.116788	0.114887	0.0961503	0.06957	0.100517	0.0227461	6.78257	7.4156	6.74077	6.88782	6.77693	6.65173	0.410157	0.313426	0.095737	0.374325	0.144996	0.126936	37.0055	5.3808e-07	0.044
Tgfbr1	6.78677	6.73213	6.79187	6.96213	6.88944	6.85605	0.166373	0.0469589	0.0616193	0.152037	0.0452796	0.0840782	7.12146	7.01256	7.00245	7.0803	7.06463	7.24677	0.122583	0.192785	0.141362	0.0563821	0.116948	0.0727021	47.8579	4.20721e-08	0.0004
Nlrp1b	4.30685	4.29241	4.25146	4.27698	4.40282	4.44006	0.121953	0.22612	0.170778	0.0845577	0.227446	0.145677	4.16749	4.10727	4.22161	4.16288	4.11348	4.09654	0.100358	0.100388	0.0741695	0.140159	0.0968403	0.149851	18.0585	0.000144639	0.149851
Esr1	5.38232	5.30877	5.36667	5.33058	5.29815	5.26424	0.0738864	0.0521541	0.15066	0.0476732	0.0715592	0.0419993	5.24521	5.31618	5.5905	5.34932	5.34877	5.46168	0.0940829	0.069879	0.265945	0.0789013	0.126545	0.140075	0.514857	0.477674	0.140075
Fam19a2	7.24213	7.3801	7.37027	7.34921	7.26856	7.36172	0.0317018	0.0651884	0.116095	0.0417869	0.12088	0.0851923	7.24651	7.14854	7.21029	7.06075	7.14552	7.23806	0.14843	0.222596	0.127004	0.202731	0.146564	0.0433582	41.2668	1.89261e-07	0.0414

## Sheet: Supplementary Table S5
Supplementary Table S5. GSEA of 315 epilepsy-related genes at ZT7
ID	Description	setSize	enrichmentScore	NES	pvalue	p.adjust	qvalue	rank	leading_edge	core_enrichment
mmu05225	mmu05225	Hepatocellular carcinoma	11	0.673654	1.55513	0.0251307	0.430041	0.405025	53	tags=45%, list=17%, signal=39%	14863/18024/14858/21812/21803
mmu00480	mmu00480	Glutathione metabolism	10	0.654375	1.47674	0.0535456	0.436014	0.41065	61	tags=40%, list=20%, signal=33%	14863/14858/14775/76263
mmu05418	mmu05418	Fluid shear stress and atherosclerosis	15	0.591772	1.4647	0.0452675	0.430041	0.405025	39	tags=40%, list=13%, signal=37%	14863/18024/14858/11848/16175/17395
mmu05200	mmu05200	Pathways in cancer	29	0.586635	1.69126	0.00492867	0.280934	0.264592	72	tags=55%, list=23%, signal=47%	14863/18024/12370/14858/14634/11848/19225/21812/17395/19016/21803/14182/18131/13982/20683/20525
mmu04724	mmu04724	Glutamatergic synapse	11	-0.545065	-1.53226	0.0393077	0.430041	0.405025	39	tags=64%, list=13%, signal=58%	16519/14811/14806/14800/268934/14812/14810
mmu01240	mmu01240	Biosynthesis of cofactors	10	-0.586791	-1.59911	0.041611	0.430041	0.405025	45	tags=50%, list=15%, signal=44%	78914/216558/394436/20425/108156
mmu04713	mmu04713	Circadian entrainment	11	-0.601844	-1.69187	0.0171867	0.430041	0.405025	106	tags=91%, list=34%, signal=62%	16524/18627/58226/16519/239556/14811/14800/18628/14812/14810

## Sheet: Supplementary Table S6
Supplementary Table S6. Top 20 KEGG pathways of driver genes
	1	2	Term	Database	ID	Input.number	Background.number	P.Value	Corrected.P.Value	Input	richFactor
4	Organismal Systems	Nervous system	GABAergic synapse	KEGG PATHWAY	mmu04727	4	90	3.88e-05	0.00110529	GABRB1|SLC6A1|ABAT|Slc38a3	0.0444444
7	Organismal Systems	Nervous system	Glutamatergic synapse	KEGG PATHWAY	mmu04724	4	114	9.41e-05	0.00153296	GRIA2|GRIK2|GRIN2A|Slc38a3	0.0350877
19	Organismal Systems	Nervous system	Cholinergic synapse	KEGG PATHWAY	mmu04725	3	113	0.00164058	0.00984347	CHRNA4|CHRNA7|KCNQ2	0.0265487
15	Organismal Systems	Excretory system	Proximal tubule bicarbonate reclamation	KEGG PATHWAY	mmu04964	2	22	0.00105169	0.00799284	ATP1A2|Slc38a3	0.0909091
16	Organismal Systems	Environmental adaptation	Circadian entrainment	KEGG PATHWAY	mmu04713	3	99	0.00113377	0.00807809	CACNA1H|GRIA2|GRIN2A	0.030303
13	Organismal Systems	Endocrine system	Insulin secretion	KEGG PATHWAY	mmu04911	3	86	0.000763924	0.00622052	KCNMB3|ATP1A2|SLC2A1	0.0348837
20	Organismal Systems	Endocrine system	Thyroid hormone signaling pathway	KEGG PATHWAY	mmu04919	3	118	0.00185079	0.0105495	ATP1A2|SLC2A1|NOTCH3	0.0254237
14	Organismal Systems	Circulatory system	Cardiac muscle contraction	KEGG PATHWAY	mmu04260	3	86	0.000763924	0.00622052	SLC9A6|ATP1A2|CACNB4	0.0348837
5	Metabolism	Metabolism of other amino acids	beta-Alanine metabolism	KEGG PATHWAY	mmu00410	3	34	5.63e-05	0.00128372	ABAT|ALDH2|ALDH7A1	0.0882353
2	Metabolism	Glycan biosynthesis and metabolism	Glycosylphosphatidylinositol (GPI)-anchor biosynthesis	KEGG PATHWAY	mmu00563	4	25	3.33e-07	1.9e-05	PIGP|PIGQ|Pigs|PIGA	0.16
9	Metabolism	Global and overview maps	Metabolic pathways	KEGG PATHWAY	mmu01100	11	1494	0.000189511	0.00240047	ATP6V0C|ASAH1|PIGA|ALDH2|PIGP|PIGQ|Pigs|ABAT|ALDH7A1|ALG14|UGP2	0.00736278
18	Metabolism	Carbohydrate metabolism	Ascorbate and aldarate metabolism	KEGG PATHWAY	mmu00053	2	27	0.0015371	0.00973498	ALDH2|ALDH7A1	0.0740741
10	Metabolism	Amino acid metabolism	Valine, leucine and isoleucine degradation	KEGG PATHWAY	mmu00280	3	56	0.000228262	0.00260219	ABAT|ALDH2|ALDH7A1	0.0535714
11	Metabolism	Amino acid metabolism	Lysine degradation	KEGG PATHWAY	mmu00310	3	59	0.000264416	0.00274031	SETD1A|ALDH2|ALDH7A1	0.0508475
17	Metabolism	Amino acid metabolism	Histidine metabolism	KEGG PATHWAY	mmu00340	2	24	0.00123521	0.00828317	ALDH2|ALDH7A1	0.0833333
1	Human Diseases	Substance dependence	Nicotine addiction	KEGG PATHWAY	mmu05033	5	40	3.16e-08	3.6e-06	GRIA2|GABRB1|CHRNA7|GRIN2A|CHRNA4	0.125
3	Environmental Information Processing	Signaling molecules and interaction	Neuroactive ligand-receptor interaction	KEGG PATHWAY	mmu04080	8	348	5.79e-07	2.2e-05	GRIA2|GRIK2|CHRNA4|GRIN2A|CHRNA2|GABRB1|CHRNA7|P2RX7	0.0229885
6	Environmental Information Processing	Signal transduction	cAMP signaling pathway	KEGG PATHWAY	mmu04024	5	213	7.75e-05	0.0014722	GRIA2|GLI3|HCN2|GRIN2A|ATP1A2	0.0234742
12	Environmental Information Processing	Signal transduction	Calcium signaling pathway	KEGG PATHWAY	mmu04020	4	194	0.000675683	0.00622052	CACNA1H|CHRNA7|GRIN2A|P2RX7	0.0206186
8	Cellular Processes	Transport and catabolism	Lysosome	KEGG PATHWAY	mmu04142	4	124	0.000128902	0.00183686	MFSD8|ASAH1|ATP6V0C|TPP1	0.0322581

## Sheet: Supplementary Table S7
Supplementary Table S7. Top 20 KEGG pathways of arrhythmicity genes
	1	2	ID	Description	GeneRatio	BgRatio	pvalue	p.adjust	qvalue	geneID	Count	RichFactor
mmu05140	09160 Human Diseases	09174 Infectious disease: parasitic	mmu05140	Leishmaniasis	7	70	0.000320998	0.00495763	0.00330384	12266/14960/14961/16175/19225/21803/21926	7	0.1
mmu05163	09160 Human Diseases	09172 Infectious disease: viral	mmu05163	Human cytomegalovirus infection	14	256	0.000316796	0.00495763	0.00330384	11651/12370/20293/14102/14963/14972/15006/15013/110557/19218/19225/11848/20683/21926	14	0.0546875
mmu04940	09160 Human Diseases	09167 Endocrine and metabolic disease	mmu04940	Type I diabetes mellitus	11	70	6.09e-08	4.23e-06	2.82e-06	14102/14960/14961/14963/14972/15006/15013/110557/16175/16334/21926	11	0.157143
mmu05418	09160 Human Diseases	09166 Cardiovascular disease	mmu05418	Fluid shear stress and atherosclerosis	12	147	1.93e-05	0.000582708	0.000388325	11651/20293/14858/14863/14865/16175/50868/17260/17395/18024/11848/21926	12	0.0816327
mmu05416	09160 Human Diseases	09166 Cardiovascular disease	mmu05416	Viral myocarditis	9	88	3.74e-05	0.000945074	0.000629811	12370/14960/14961/14963/14972/15006/15013/110557/17888	9	0.102273
mmu05033	09160 Human Diseases	09165 Substance dependence	mmu05033	Nicotine addiction	9	40	3.87e-08	4.23e-06	2.82e-06	11438/11441/14396/14400/14403/14800/14810/14811/14812	9	0.225
mmu05030	09160 Human Diseases	09165 Substance dependence	mmu05030	Cocaine addiction	6	48	0.000255183	0.00495763	0.00330384	12064/14800/14810/14811/14812/17161	6	0.125
mmu05332	09160 Human Diseases	09163 Immune disease	mmu05332	Graft-versus-host disease	10	63	2.25e-07	1.25e-05	8.33e-06	14102/14960/14961/14963/14972/15006/15013/110557/16175/21926	10	0.15873
mmu05330	09160 Human Diseases	09163 Immune disease	mmu05330	Allograft rejection	9	63	2.31e-06	0.000107204	7.14e-05	14102/14960/14961/14963/14972/15006/15013/110557/21926	9	0.142857
mmu05320	09160 Human Diseases	09163 Immune disease	mmu05320	Autoimmune thyroid disease	8	79	0.000109466	0.00253595	0.00168999	14102/14960/14961/14963/14972/15006/15013/110557	8	0.101266
mmu05204	09160 Human Diseases	09161 Cancer: overview	mmu05204	Chemical carcinogenesis - DNA adducts	12	84	4.52e-08	4.23e-06	2.82e-06	13077/13098/72303/13112/337924/13849/14858/76263/14863/14865/19225/394436	12	0.142857
mmu05207	09160 Human Diseases	09161 Cancer: overview	mmu05207	Chemical carcinogenesis - receptor activation	13	225	0.000306668	0.00495763	0.00330384	11651/11438/11441/13077/13088/13112/337924/13849/14858/14863/14865/394436/22337	13	0.0577778
mmu04713	09150 Organismal Systems	09159 Environmental adaptation	mmu04713	Circadian entrainment	10	98	1.4e-05	0.00048672	0.000324357	12291/58226/239556/14800/14810/14811/14812/16519/16524/18627	10	0.102041
mmu04726	09150 Organismal Systems	09156 Nervous system	mmu04726	Serotonergic synapse	12	131	5.91e-06	0.000234904	0.000156543	11820/13098/72303/14400/15550/15551/15558/15560/16519/16524/17161/19225	12	0.0916031
mmu04929	09150 Organismal Systems	09152 Endocrine system	mmu04929	GnRH secretion	8	63	2.1e-05	0.000582708	0.000388325	11651/12291/58226/239556/16514/16519/16524/22066	8	0.126984
mmu04612	09150 Organismal Systems	09151 Immune system	mmu04612	Antigen processing and presentation	8	90	0.000273128	0.00495763	0.00330384	14960/14961/14963/14972/15006/15013/110557/21926	8	0.0888889
mmu04080	09130 Environmental Information Processing	09133 Signaling molecules and interaction	mmu04080	Neuroactive ligand-receptor interaction	25	386	4.95e-08	4.23e-06	2.82e-06	11540/11607/12266/12671/110902/11438/110835/11441/13491/14396/14400/14403/14419/14800/14806/14810/14811/14812/15550/15551/15558/15560/18101/19109/19218	25	0.0647668
mmu04024	09130 Environmental Information Processing	09132 Signal transduction	mmu04024	cAMP signaling pathway	13	220	0.0002463	0.00495763	0.00330384	239273/11540/11651/12064/14634/14800/14810/14811/14812/15550/15551/19218/11848	13	0.0590909
mmu00982	09100 Metabolism	09111 Xenobiotics biodegradation and metabolism	mmu00982	Drug metabolism - cytochrome P450	7	71	0.000350562	0.00512927	0.00341822	13077/14858/76263/14863/14865/17161/394436	7	0.0985915
mmu00980	09100 Metabolism	09111 Xenobiotics biodegradation and metabolism	mmu00980	Metabolism of xenobiotics by cytochrome P450	7	73	0.000416233	0.00578564	0.00385563	13077/13849/14858/76263/14863/14865/394436	7	0.0958904

## Sheet: Supplementary Table S8
Supplementary Table S8. Top 20 KEGG pathways of loss-of-rhythmicity genes
	1	2	Term	Database	ID	Input.number	Background.number	P.Value	Corrected.P.Value	Input	richFactor
1	Organismal Systems	Sensory system	Taste transduction	KEGG PATHWAY	mmu04742	3	87	6.71e-05	0.00529748	ENSMUSG00000070687|ENSMUSG00000063239|ENSMUSG00000075316	0.0344828
6	Organismal Systems	Nervous system	Synaptic vesicle cycle	KEGG PATHWAY	mmu04721	2	77	0.00220655	0.0290529	ENSMUSG00000020894|ENSMUSG00000020838	0.025974
9	Organismal Systems	Nervous system	Cholinergic synapse	KEGG PATHWAY	mmu04725	2	113	0.00460515	0.0401647	ENSMUSG00000032303|ENSMUSG00000016346	0.0176991
12	Organismal Systems	Nervous system	Serotonergic synapse	KEGG PATHWAY	mmu04726	2	131	0.00610795	0.0402107	ENSMUSG00000070687|ENSMUSG00000020838	0.0152672
7	Organismal Systems	Endocrine system	Insulin secretion	KEGG PATHWAY	mmu04911	2	86	0.00272838	0.0307918	ENSMUSG00000020894|ENSMUSG00000028645	0.0232558
10	Organismal Systems	Endocrine system	Thyroid hormone signaling pathway	KEGG PATHWAY	mmu04919	2	119	0.00508413	0.0401647	ENSMUSG00000015468|ENSMUSG00000028645	0.0168067
5	Metabolism	Global and overview maps	Biosynthesis of amino acids	KEGG PATHWAY	mmu01230	2	77	0.00220655	0.0290529	ENSMUSG00000024039|ENSMUSG00000030541	0.025974
15	Metabolism	Global and overview maps	2-Oxocarboxylic acid metabolism	KEGG PATHWAY	mmu01210	1	19	0.0175431	0.0923934	ENSMUSG00000030541	0.0526316
17	Metabolism	Carbohydrate metabolism	Ascorbate and aldarate metabolism	KEGG PATHWAY	mmu00053	1	27	0.0244777	0.109938	ENSMUSG00000029455	0.037037
19	Metabolism	Carbohydrate metabolism	Citrate cycle (TCA cycle)	KEGG PATHWAY	mmu00020	1	32	0.0287881	0.109938	ENSMUSG00000030541	0.03125
3	Metabolism	Amino acid metabolism	Tryptophan metabolism	KEGG PATHWAY	mmu00380	2	48	0.000891035	0.0234639	ENSMUSG00000024087|ENSMUSG00000029455	0.0416667
16	Metabolism	Amino acid metabolism	Histidine metabolism	KEGG PATHWAY	mmu00340	1	24	0.0218827	0.108046	ENSMUSG00000029455	0.0416667
11	Human Diseases	Neurodegenerative disease	Parkinson disease	KEGG PATHWAY	mmu05012	2	128	0.00584383	0.0402107	ENSMUSG00000023826|ENSMUSG00000032259	0.015625
4	Human Diseases	Infectious disease: viral	Human T-cell leukemia virus 1 infection	KEGG PATHWAY	mmu05166	3	239	0.00122065	0.0241078	ENSMUSG00000067235|ENSMUSG00000021611|ENSMUSG00000028645	0.0125523
8	Human Diseases	Infectious disease: viral	Human papillomavirus infection	KEGG PATHWAY	mmu05165	3	352	0.00362657	0.0358124	ENSMUSG00000067235|ENSMUSG00000021611|ENSMUSG00000015468	0.00852273
13	Human Diseases	Cancer: overview	Pathways in cancer	KEGG PATHWAY	mmu05200	3	534	0.0113464	0.0689511	ENSMUSG00000021611|ENSMUSG00000015468|ENSMUSG00000028645	0.00561798
18	Human Diseases	Cancer: overview	MicroRNAs in cancer	KEGG PATHWAY	mmu05206	2	282	0.0258047	0.109938	ENSMUSG00000024087|ENSMUSG00000015468	0.0070922
20	Genetic Information Processing	Folding, sorting and degradation	SNARE interactions in vesicular transport	KEGG PATHWAY	mmu04130	1	33	0.029648	0.109938	ENSMUSG00000020894	0.030303
2	Environmental Information Processing	Signaling molecules and interaction	Neuroactive ligand-receptor interaction	KEGG PATHWAY	mmu04080	4	348	0.000235477	0.00930134	ENSMUSG00000032303|ENSMUSG00000070687|ENSMUSG00000063239|ENSMUSG00000032259	0.0114943
14	Environmental Information Processing	Signal transduction	cAMP signaling pathway	KEGG PATHWAY	mmu04024	2	213	0.0153234	0.086468	ENSMUSG00000070687|ENSMUSG00000032259	0.00938967

## Sheet: Supplementary Table S9
Supplementary Table S9. Top 20 GO terms of genes of loss-of-rhythmicity genes
	GO_ID	GO_term	ontology	Items	Background_Items	p_adj	pvalue	Gene_ID	AdjPValue	Group
107	GO:0009636	response to toxic substance	Biological Process	4	101	0.000130644	6.80438e-07	ENSMUSG00000070687;ENSMUSG00000024087;ENSMUSG00000020838;ENSMUSG00000075316	6.16721	3
108	GO:0042310	vasoconstriction	Biological Process	2	7	0.00199486	1.03899e-05	ENSMUSG00000020838;ENSMUSG00000070687	4.98339	3
109	GO:0007612	learning	Biological Process	2	39	0.0694651	0.000361797	ENSMUSG00000063239;ENSMUSG00000023826	3.44153	3
110	GO:0051966	regulation of synaptic transmission, glutamatergic	Biological Process	2	42	0.0806144	0.000419867	ENSMUSG00000031214;ENSMUSG00000063239	3.37689	3
111	GO:1905366	negative regulation of intralumenal vesicle formation	Biological Process	1	1	0.140707	0.000732849	ENSMUSG00000023826	3.13499	3
112	GO:1902283	negative regulation of primary amine oxidase activity	Biological Process	1	1	0.140707	0.000732849	ENSMUSG00000023826	3.13499	3
113	GO:0051582	positive regulation of neurotransmitter uptake	Biological Process	1	1	0.140707	0.000732849	ENSMUSG00000023826	3.13499	3
114	GO:1905477	positive regulation of protein localization to membrane	Biological Process	1	1	0.140707	0.000732849	ENSMUSG00000023826	3.13499	3
115	GO:0051610	serotonin uptake	Biological Process	1	1	0.140707	0.000732849	ENSMUSG00000020838	3.13499	3
116	GO:0032355	response to estradiol	Biological Process	3	306	0.245501	0.00127865	ENSMUSG00000029455;ENSMUSG00000024087;ENSMUSG00000020838	2.89325	3
117	GO:1903382	negative regulation of endoplasmic reticulum stress-induced neuron intrinsic apoptotic signaling pathway	Biological Process	1	2	0.281319	0.0014652	ENSMUSG00000023826	2.8341	3
118	GO:1902530	positive regulation of protein linear polyubiquitination	Biological Process	1	2	0.281319	0.0014652	ENSMUSG00000023826	2.8341	3
61	GO:0005887	integral component of plasma membrane	Cellular Component	6	1047	0.00341215	7.41771e-05	ENSMUSG00000063239;ENSMUSG00000051323;ENSMUSG00000020838;ENSMUSG00000029108;ENSMUSG00000028645;ENSMUSG00000070687	4.12973	2
62	GO:0043195	terminal bouton	Cellular Component	3	115	0.00410025	8.91358e-05	ENSMUSG00000023826;ENSMUSG00000063239;ENSMUSG00000031214	4.04995	2
63	GO:0030672	synaptic vesicle membrane	Cellular Component	2	44	0.0243813	0.000530028	ENSMUSG00000051111;ENSMUSG00000023826	3.2757	2
64	GO:0045121	membrane raft	Cellular Component	3	298	0.0667106	0.00145023	ENSMUSG00000020838;ENSMUSG00000023826;ENSMUSG00000067235	2.83856	2
1	GO:0042910	xenobiotic transporter activity	Molecular Function	1	1	0.0461538	0.000769231	ENSMUSG00000028645	3.11394	1
2	GO:0005335	serotonin:sodium symporter activity	Molecular Function	1	1	0.0461538	0.000769231	ENSMUSG00000020838	3.11394	1
3	GO:1990444	F-box domain binding	Molecular Function	1	1	0.0461538	0.000769231	ENSMUSG00000023826	3.11394	1
4	GO:0019811	cocaine binding	Molecular Function	1	1	0.0461538	0.000769231	ENSMUSG00000020838	3.11394	1

## Sheet: Supplementary Table S10
Supplementary Table S10. Top 20 KEGG pathways of gain-of-rhythmicity genes
	1	2	Term	Database	ID	Input.number	Background.number	P.Value	Corrected.P.Value	Input	richFactor
11	Organismal Systems	Nervous system	Synaptic vesicle cycle	KEGG PATHWAY	mmu04721	2	77	0.00435735	0.0427812	ENSMUSG00000021609|ENSMUSG00000024121	0.025974
13	Organismal Systems	Immune system	Hematopoietic cell lineage	KEGG PATHWAY	mmu04640	2	94	0.00636489	0.0528776	ENSMUSG00000027947|ENSMUSG00000020689	0.0212766
1	Organismal Systems	Endocrine system	Thyroid hormone synthesis	KEGG PATHWAY	mmu04918	4	73	2.5e-06	0.000269978	ENSMUSG00000063856|ENSMUSG00000020651|ENSMUSG00000031584|ENSMUSG00000007097	0.0547945
3	Organismal Systems	Endocrine system	Thyroid hormone signaling pathway	KEGG PATHWAY	mmu04919	3	119	0.000467165	0.0168179	ENSMUSG00000038146|ENSMUSG00000020689|ENSMUSG00000007097	0.0252101
9	Organismal Systems	Endocrine system	Adipocytokine signaling pathway	KEGG PATHWAY	mmu04920	2	71	0.00373397	0.0427812	ENSMUSG00000057722|ENSMUSG00000038894	0.028169
10	Organismal Systems	Digestive system	Gastric acid secretion	KEGG PATHWAY	mmu04971	2	74	0.00404001	0.0427812	ENSMUSG00000009545|ENSMUSG00000007097	0.027027
12	Organismal Systems	Digestive system	Protein digestion and absorption	KEGG PATHWAY	mmu04974	2	90	0.00586093	0.0527484	ENSMUSG00000009545|ENSMUSG00000007097	0.0222222
14	Organismal Systems	Digestive system	Pancreatic secretion	KEGG PATHWAY	mmu04972	2	104	0.00770795	0.0594613	ENSMUSG00000009545|ENSMUSG00000007097	0.0192308
7	Metabolism	Metabolism of other amino acids	Glutathione metabolism	KEGG PATHWAY	mmu00480	2	64	0.00306425	0.0427812	ENSMUSG00000063856|ENSMUSG00000031584	0.03125
15	Metabolism	Global and overview maps	Metabolic pathways	KEGG PATHWAY	mmu01100	6	1478	0.00904141	0.061127	ENSMUSG00000031584|ENSMUSG00000024121|ENSMUSG00000063856|ENSMUSG00000057880|ENSMUSG00000021048|ENSMUSG00000058454	0.00405954
8	Human Diseases	Infectious disease: viral	Human cytomegalovirus infection	KEGG PATHWAY	mmu05163	3	247	0.00365619	0.0427812	ENSMUSG00000037321|ENSMUSG00000027947|ENSMUSG00000020689	0.0121457
17	Human Diseases	Infectious disease: viral	Human papillomavirus infection	KEGG PATHWAY	mmu05165	3	352	0.00962185	0.061127	ENSMUSG00000038146|ENSMUSG00000024121|ENSMUSG00000020689	0.00852273
4	Human Diseases	Endocrine and metabolic disease	Non-alcoholic fatty liver disease (NAFLD)	KEGG PATHWAY	mmu04932	3	146	0.000835687	0.0225635	ENSMUSG00000027947|ENSMUSG00000057722|ENSMUSG00000038894	0.0205479
2	Human Diseases	Cancer: overview	MicroRNAs in cancer	KEGG PATHWAY	mmu05206	4	282	0.00042059	0.0168179	ENSMUSG00000038146|ENSMUSG00000023088|ENSMUSG00000038894|ENSMUSG00000020689	0.0141844
16	Environmental Information Processing	Signaling molecules and interaction	Neuroactive ligand-receptor interaction	KEGG PATHWAY	mmu04080	3	348	0.00933051	0.061127	ENSMUSG00000019828|ENSMUSG00000057722|ENSMUSG00000029468	0.00862069
19	Environmental Information Processing	Signal transduction	AMPK signaling pathway	KEGG PATHWAY	mmu04152	2	125	0.010904	0.0619807	ENSMUSG00000057722|ENSMUSG00000038894	0.016
20	Environmental Information Processing	Signal transduction	FoxO signaling pathway	KEGG PATHWAY	mmu04068	2	133	0.0122511	0.0661558	ENSMUSG00000019828|ENSMUSG00000038894	0.0150376
6	Environmental Information Processing	Membrane transport	ABC transporters	KEGG PATHWAY	mmu02010	2	48	0.00177179	0.0318922	ENSMUSG00000037321|ENSMUSG00000023088	0.0416667
5	Cellular Processes	Transport and catabolism	Phagosome	KEGG PATHWAY	mmu04145	3	172	0.00132867	0.0286993	ENSMUSG00000037321|ENSMUSG00000024121|ENSMUSG00000020689	0.0174419
18	Cellular Processes	Transport and catabolism	Lysosome	KEGG PATHWAY	mmu04142	2	124	0.0107406	0.0619807	ENSMUSG00000024121|ENSMUSG00000025759	0.016129

## Sheet: Supplementary Table S11
Supplementary Table S11. Top 20 GO terms of gain-of-rhythmicity genes
	GO_ID	GO_term	ontology	Items	Background_Items	p_adj	pvalue	Gene_ID	AdjPValue	Group
153	GO:0060055	angiogenesis involved in wound healing	Biological Process	2	10	0.0147562	5.40519e-05	ENSMUSG00000063856;ENSMUSG00000020689	4.26719	3
154	GO:0055085	transmembrane transport	Biological Process	3	138	0.130119	0.000476625	ENSMUSG00000037321;ENSMUSG00000025759;ENSMUSG00000021609	3.32182	3
155	GO:0006749	glutathione metabolic process	Biological Process	2	38	0.226201	0.000828575	ENSMUSG00000031584;ENSMUSG00000063856	3.08167	3
156	GO:0038042	dimeric G-protein coupled receptor signaling pathway	Biological Process	1	1	0.307796	0.00112746	ENSMUSG00000019828	2.9479	3
157	GO:1904042	negative regulation of cystathionine beta-synthase activity	Biological Process	1	1	0.307796	0.00112746	ENSMUSG00000034617	2.9479	3
158	GO:0044254	multicellular organismal protein catabolic process	Biological Process	1	1	0.307796	0.00112746	ENSMUSG00000029468	2.9479	3
159	GO:0006649	phospholipid transfer to membrane	Biological Process	1	1	0.307796	0.00112746	ENSMUSG00000029468	2.9479	3
160	GO:0045715	negative regulation of low-density lipoprotein particle receptor biosynthetic process	Biological Process	1	1	0.307796	0.00112746	ENSMUSG00000020689	2.9479	3
161	GO:1900731	positive regulation of adenylate cyclase-inhibiting opioid receptor signaling pathway	Biological Process	1	1	0.307796	0.00112746	ENSMUSG00000020689	2.9479	3
162	GO:0034767	positive regulation of ion transmembrane transport	Biological Process	1	1	0.307796	0.00112746	ENSMUSG00000029468	2.9479	3
163	GO:1904172	positive regulation of bleb assembly	Biological Process	1	1	0.307796	0.00112746	ENSMUSG00000029468	2.9479	3
164	GO:0050748	negative regulation of lipoprotein metabolic process	Biological Process	1	1	0.307796	0.00112746	ENSMUSG00000020689	2.9479	3
95	GO:0038038	G-protein coupled receptor homodimeric complex	Cellular Component	1	1	0.0701669	0.00120977	ENSMUSG00000019828	2.9173	2
1	GO:0001968	fibronectin binding	Molecular Function	2	22	0.0229737	0.000244401	ENSMUSG00000019828;ENSMUSG00000020689	3.6119	1
2	GO:0004362	glutathione-disulfide reductase activity	Molecular Function	1	1	0.100118	0.00106509	ENSMUSG00000031584	2.97261	1
3	GO:0005330	dopamine:sodium symporter activity	Molecular Function	1	1	0.100118	0.00106509	ENSMUSG00000021609	2.97261	1
4	GO:0047598	7-dehydrocholesterol reductase activity	Molecular Function	1	1	0.100118	0.00106509	ENSMUSG00000058454	2.97261	1
5	GO:0047138	aquacobalamin reductase activity	Molecular Function	1	1	0.100118	0.00106509	ENSMUSG00000034617	2.97261	1
6	GO:0050444	aquacobalamin reductase (NADPH) activity	Molecular Function	1	1	0.100118	0.00106509	ENSMUSG00000034617	2.97261	1
7	GO:0030586	[methionine synthase] reductase activity	Molecular Function	1	1	0.100118	0.00106509	ENSMUSG00000034617	2.97261	1

## Sheet: Supplementary Table S12
Supplementary Table S12. Phases, amplitudes, and periods of rhythmicity-maintaining genes
label	method	params	period	period err	phase by fit	circadian phase by fit	phase to DW	circadian phase to DW	phase err	amplitude by fit	amplitude err	phase method specific	circadian phase method specific	phase to DW	circadian phase to DW	phase err	amplitude method specific	amplitude err	phase by averaged peaks	circadian phase by averaged peaks	phase to DW	circadian phase to DW	phase err	amplitude by averaged peaks	amplitude err	phase by first peak	circadian phase by first peak	phase to DW	circadian phase to DW	phase err	amplitude by first peak	amplitude err	GOF	ERR
Chd2_Ctrl	MFourFit	linear dtr min-max p(18.0-34.0)	26.86	0	26.81	23.9553	26.81	23.9553	0	0.093375	0	23	20.551	23	20.551	0	0.094682	0	23	20.551	23	20.551	0	0.094682	0	23	20.551	23	20.551	0	0.094682	0	8.03e-16	8.03e-16
Abcb6_Ctrl	MFourFit	linear dtr min-max p(18.0-34.0)	23.98	0	14.92	14.9324	14.92	14.9324	0	0.02358	0	16.5	16.5138	16.5	16.5138	0	0.032882	0	16.5	16.5138	16.5	16.5138	0	0.032882	0	16.5	16.5138	16.5	16.5138	0	0.032882	0	1.23e-15	1.23e-15
Apeh_Ctrl	MFourFit	linear dtr min-max p(18.0-34.0)	25.14	0	24.98	23.8473	24.98	23.8473	0	0.05712	0	3	2.86396	3	2.86396	0	0.059143	0	3	2.86396	3	2.86396	0	0.059143	0	3	2.86396	3	2.86396	0	0.059143	0	2.48e-16	2.48e-16
Rnf13_Ctrl	MFourFit	linear dtr min-max p(18.0-34.0)	22.78	0	0.22	0.231782	0.22	0.231782	0	0.081123	0	3	3.16067	3	3.16067	0	0.098481	0	3	3.16067	3	3.16067	0	0.098481	0	3	3.16067	3	3.16067	0	0.098481	0	6.67e-16	6.67e-16
Samd12_Ctrl	MFourFit	linear dtr min-max p(18.0-34.0)	22.42	0	0.79	0.845674	0.79	0.845674	0	0.076128	0	3	3.21142	3	3.21142	0	0.087169	0	3	3.21142	3	3.21142	0	0.087169	0	3	3.21142	3	3.21142	0	0.087169	0	4.22e-16	4.22e-16
Chd2_TLE	MFourFit	linear dtr min-max p(18.0-34.0)	27.98	0	27.78	23.8285	27.78	23.8285	0	0.160321	0	23	19.7284	23	19.7284	0	0.185671	0	23	19.7284	23	19.7284	0	0.185671	0	23	19.7284	23	19.7284	0	0.185671	0	3.66e-16	3.66e-16
Abcb6_TLE	MFourFit	linear dtr min-max p(18.0-34.0)	28.94	0	13.64	11.3117	13.64	11.3117	0	0.139619	0	14.9	12.3566	14.9	12.3566	0	0.167901	0	14.9	12.3566	14.9	12.3566	0	0.167901	0	14.9	12.3566	14.9	12.3566	0	0.167901	0	3.07e-16	3.07e-16
Apeh_TLE	MFourFit	linear dtr min-max p(18.0-34.0)	26.86	0	26.54	23.7141	26.54	23.7141	0	0.119891	0	23	20.551	23	20.551	0	0.114654	0	23	20.551	23	20.551	0	0.114654	0	23	20.551	23	20.551	0	0.114654	0	2.61e-16	2.61e-16
Rnf13_TLE	MFourFit	linear dtr min-max p(18.0-34.0)	23.98	0	3.06	3.06255	3.06	3.06255	0	0.068191	0	23	23.0192	23	23.0192	0	0.091848	0	23	23.0192	23	23.0192	0	0.091848	0	23	23.0192	23	23.0192	0	0.091848	0	1.25e-15	1.25e-15
Samd12_TLE	MFourFit	linear dtr min-max p(18.0-34.0)	27.54	0	26.58	23.1634	26.58	23.1634	0	0.08113	0	3	2.61438	3	2.61438	0	0.072536	0	3	2.61438	3	2.61438	0	0.072536	0	3	2.61438	3	2.61438	0	0.072536	0	8.81e-16	8.81e-16

[truncated: 1 more sheets: Supplementary Table S13]
